# Supplementary material for: Metabolic fingerprinting of Arabidopsis thaliana accessions
Source: Front Plant Sci. 2015 May 27;6:365. doi: 10.3389/fpls.2015.00365 (PMC4444734; doi:10.3389/fpls.2015.00365)
Supplement: Supplementary file 2 [file DataSheet1.ZIP]

Archive with 1 entries (1 files):
- Supp_data1.toppas
