# Supplementary material for: Metabolic fingerprinting of Arabidopsis thaliana accessions
Source: Front Plant Sci. 2015 May 27;6:365. doi: 10.3389/fpls.2015.00365 (PMC4444734; doi:10.3389/fpls.2015.00365)
Supplement: Supplementary file 2 [file DataSheet1.ZIP › Supp_data1.toppas]

<?xml version="1.0" encoding="ISO-8859-1"?>
<PARAMETERS version="1.6.2" xsi:noNamespaceSchemaLocation="http://open-ms.sourceforge.net/schemas/Param_1_6_2.xsd" xmlns:xsi="http://www.w3.org/2001/XMLSchema-instance">
  <NODE name="info" description="">
    <ITEM name="version" value="1.12.0" type="string" description="" required="false" advanced="false" />
    <ITEM name="num_vertices" value="8" type="int" description="" required="false" advanced="false" />
    <ITEM name="num_edges" value="7" type="int" description="" required="false" advanced="false" />
    <ITEM name="description" value="&lt;![CDATA[&lt;!DOCTYPE HTML PUBLIC &quot;-//W3C//DTD HTML 4.0//EN&quot; &quot;http://www.w3.org/TR/REC-html40/strict.dtd&quot;&gt; &lt;html&gt;&lt;head&gt;&lt;meta name=&quot;qrichtext&quot; content=&quot;1&quot; /&gt;&lt;style type=&quot;text/css&quot;&gt; p, li { white-space: pre-wrap; } &lt;/style&gt;&lt;/head&gt;&lt;body style=&quot; font-family:&apos;Arial&apos;; font-size:12pt; font-weight:400; font-style:normal;&quot;&gt; &lt;p style=&quot; margin-top:0px; margin-bottom:0px; margin-left:0px; margin-right:0px; -qt-block-indent:0; text-indent:0px;&quot;&gt; &lt;/p&gt; &lt;p style=&quot; margin-top:0px; margin-bottom:0px; margin-left:0px; margin-right:0px; -qt-block-indent:0; text-indent:0px;&quot;&gt;Quantitation workflow for metabolomics datasets.&lt;/p&gt; &lt;p style=&quot;-qt-paragraph-type:empty; margin-top:0px; margin-bottom:0px; margin-left:0px; margin-right:0px; -qt-block-indent:0; text-indent:0px;&quot;&gt;&lt;br /&gt;&lt;/p&gt; &lt;p style=&quot; margin-top:0px; margin-bottom:0px; margin-left:0px; margin-right:0px; -qt-block-indent:0; text-indent:0px;&quot;&gt;Input:&#x9;centroid mzML files&lt;/p&gt; &lt;p style=&quot; margin-top:0px; margin-bottom:0px; margin-left:0px; margin-right:0px; -qt-block-indent:0; text-indent:0px;&quot;&gt;Output:&#x9;tabular csv file of consensus&lt;/p&gt; &lt;p style=&quot;-qt-paragraph-type:empty; margin-top:0px; margin-bottom:0px; margin-left:0px; margin-right:0px; -qt-block-indent:0; text-indent:0px;&quot;&gt;&lt;br /&gt;&lt;/p&gt; &lt;p style=&quot; margin-top:0px; margin-bottom:0px; margin-left:0px; margin-right:0px; -qt-block-indent:0; text-indent:0px;&quot;&gt;Possible application: Prepare dataset for statistical analysis (e.g., biomarker discovery)&lt;/p&gt; &lt;p style=&quot;-qt-paragraph-type:empty; margin-top:0px; margin-bottom:0px; margin-left:0px; margin-right:0px; -qt-block-indent:0; text-indent:0px;&quot;&gt;&lt;br /&gt;&lt;/p&gt; &lt;p style=&quot; margin-top:0px; margin-bottom:0px; margin-left:0px; margin-right:0px; -qt-block-indent:0; text-indent:0px;&quot;&gt;In this workflow, metabolite signals are extracted with the FeatureFinderMetabo tool from each individual mzML input. The resulting individual feature maps are then merged into a single consensus map which is finally exported to a tabular csv file. This tabular dataset can be easily imported into statistics frameworks such as R.&lt;/p&gt; &lt;p style=&quot;-qt-paragraph-type:empty; margin-top:0px; margin-bottom:0px; margin-left:0px; margin-right:0px; -qt-block-indent:0; text-indent:0px;&quot;&gt;&lt;br /&gt;&lt;/p&gt; &lt;p style=&quot;-qt-paragraph-type:empty; margin-top:0px; margin-bottom:0px; margin-left:0px; margin-right:0px; -qt-block-indent:0; text-indent:0px;&quot;&gt;&lt;br /&gt;&lt;/p&gt; &lt;p style=&quot; margin-top:0px; margin-bottom:0px; margin-left:0px; margin-right:0px; -qt-block-indent:0; text-indent:0px;&quot;&gt;Caveats: &lt;/p&gt; &lt;p style=&quot;-qt-paragraph-type:empty; margin-top:0px; margin-bottom:0px; margin-left:0px; margin-right:0px; -qt-block-indent:0; text-indent:0px;&quot;&gt;&lt;br /&gt;&lt;/p&gt; &lt;p style=&quot; margin-top:0px; margin-bottom:0px; margin-left:0px; margin-right:0px; -qt-block-indent:0; text-indent:0px;&quot;&gt;1) The FeatureFinderMetabo tool works on centroid MS data only. Please prepend the PeakPickerHiRes tool if you want to process profile mode data directly.&lt;/p&gt; &lt;p style=&quot;-qt-paragraph-type:empty; margin-top:0px; margin-bottom:0px; margin-left:0px; margin-right:0px; -qt-block-indent:0; text-indent:0px;&quot;&gt;&lt;br /&gt;&lt;/p&gt; &lt;p style=&quot; margin-top:0px; margin-bottom:0px; margin-left:0px; margin-right:0px; -qt-block-indent:0; text-indent:0px;&quot;&gt;2) Here, we assume that retention time shifts between runs are negligible and thus employ feature linking only. If you expect high retention time variation, please prepend the MapAlignerPoseClustering tool before FeatureLinkerUnlabeledQT.&lt;/p&gt;&lt;/body&gt;&lt;/html&gt;]]&gt;" type="string" description="" required="false" advanced="false" />
  </NODE>
  <NODE name="vertices" description="">
    <NODE name="0" description="">
      <ITEM name="recycle_output" value="false" type="string" description="" required="false" advanced="false" />
      <ITEM name="toppas_type" value="input file list" type="string" description="" required="false" advanced="false" />
      <ITEMLIST name="file_names" type="string" description="" required="false" advanced="false">
        <LISTITEM value="../../../../../../../../root/Arabidopsis-Ecotypes/TOPP/Leaf_Col-0_1.mzML"/>
        <LISTITEM value="../../../../../../../../root/Arabidopsis-Ecotypes/TOPP/Leaf_Col-0_2.mzML"/>
        <LISTITEM value="../../../../../../../../root/Arabidopsis-Ecotypes/TOPP/Leaf_Col-0_3.mzML"/>
        <LISTITEM value="../../../../../../../../root/Arabidopsis-Ecotypes/TOPP/Leaf_Col-0_4.mzML"/>
        <LISTITEM value="../../../../../../../../root/Arabidopsis-Ecotypes/TOPP/Leaf_Col-0_5.mzML"/>
        <LISTITEM value="../../../../../../../../root/Arabidopsis-Ecotypes/TOPP/Leaf_Col-0_6.mzML"/>
        <LISTITEM value="../../../../../../../../root/Arabidopsis-Ecotypes/TOPP/Leaf_Ler_1.mzML"/>
        <LISTITEM value="../../../../../../../../root/Arabidopsis-Ecotypes/TOPP/Leaf_Ler_2.mzML"/>
        <LISTITEM value="../../../../../../../../root/Arabidopsis-Ecotypes/TOPP/Leaf_Ws-3_1.mzML"/>
        <LISTITEM value="../../../../../../../../root/Arabidopsis-Ecotypes/TOPP/Leaf_Ws-3_2.mzML"/>
        <LISTITEM value="../../../../../../../../root/Arabidopsis-Ecotypes/TOPP/Leaf_Ws-3_3.mzML"/>
        <LISTITEM value="../../../../../../../../root/Arabidopsis-Ecotypes/TOPP/Leaf_Ws-3_4.mzML"/>
      </ITEMLIST>
      <ITEM name="x_pos" value="-160" type="double" description="" required="false" advanced="false" />
      <ITEM name="y_pos" value="-120" type="double" description="" required="false" advanced="false" />
    </NODE>
    <NODE name="1" description="">
      <ITEM name="recycle_output" value="false" type="string" description="" required="false" advanced="false" />
      <ITEM name="toppas_type" value="tool" type="string" description="" required="false" advanced="false" />
      <ITEM name="tool_name" value="FeatureFinderMetabo" type="string" description="" required="false" advanced="false" />
      <ITEM name="tool_type" value="" type="string" description="" required="false" advanced="false" />
      <ITEM name="x_pos" value="40" type="double" description="" required="false" advanced="false" />
      <ITEM name="y_pos" value="-120" type="double" description="" required="false" advanced="false" />
      <NODE name="parameters" description="">
        <ITEM name="in" value="" type="input-file" description="input centroided mzML file" required="true" advanced="false" supported_formats="*.mzML" />
        <ITEM name="out" value="" type="output-file" description="output featureXML file with metabolite features" required="true" advanced="false" supported_formats="*.featureXML" />
        <ITEM name="log" value="" type="string" description="Name of log file (created only when specified)" required="false" advanced="true" />
        <ITEM name="debug" value="0" type="int" description="Sets the debug level" required="false" advanced="true" />
        <ITEM name="threads" value="1" type="int" description="Sets the number of threads allowed to be used by the TOPP tool" required="false" advanced="false" />
        <ITEM name="no_progress" value="false" type="string" description="Disables progress logging to command line" required="false" advanced="true" restrictions="true,false" />
        <ITEM name="test" value="false" type="string" description="Enables the test mode (needed for internal use only)" required="false" advanced="true" restrictions="true,false" />
        <NODE name="algorithm" description="Algorithm parameters section">
          <NODE name="common" description="">
            <ITEM name="noise_threshold_int" value="100" type="double" description="Intensity threshold below which peaks are regarded as noise." required="false" advanced="false" />
            <ITEM name="chrom_peak_snr" value="3" type="double" description="Minimum signal-to-noise a mass trace should have." required="false" advanced="false" />
            <ITEM name="chrom_fwhm" value="20" type="double" description="Expected chromatographic peak width (in seconds)." required="false" advanced="false" />
          </NODE>
          <NODE name="mtd" description="">
            <ITEM name="mass_error_ppm" value="20" type="double" description="Allowed mass deviation (in ppm)." required="false" advanced="false" />
            <ITEM name="reestimate_mt_sd" value="true" type="string" description="Enables dynamic re-estimation of m/z variance during mass trace collection stage." required="false" advanced="false" restrictions="true,false" />
            <ITEM name="min_sample_rate" value="0.5" type="double" description="Minimum fraction of scans along the mass trace that must contain a peak." required="false" advanced="true" />
            <ITEM name="min_trace_length" value="5" type="double" description="Minimum expected length of a mass trace (in seconds)." required="false" advanced="true" />
          </NODE>
          <NODE name="epd" description="">
            <ITEM name="width_filtering" value="auto" type="string" description="Enable filtering of unlikely peak widths. The fixed setting filters out mass traces outside the [min_fwhm, max_fwhm] interval (set parameters accordingly!). The auto setting filters with the 5 and 95% quantiles of the peak width distribution." required="false" advanced="false" restrictions="off,fixed,auto" />
            <ITEM name="min_fwhm" value="3" type="double" description="Minimum full-width-at-half-maximum of chromatographic peaks (in seconds). Ignored if paramter width_filtering is off or auto." required="false" advanced="true" />
            <ITEM name="max_fwhm" value="60" type="double" description="Maximum full-width-at-half-maximum of chromatographic peaks (in seconds). Ignored if paramter width_filtering is off or auto." required="false" advanced="true" />
            <ITEM name="masstrace_snr_filtering" value="false" type="string" description="Apply post-filtering by signal-to-noise ratio after smoothing." required="false" advanced="true" restrictions="false,true" />
          </NODE>
          <NODE name="ffm" description="">
            <ITEM name="local_rt_range" value="10" type="double" description="RT range where to look for coeluting mass traces" required="false" advanced="true" />
            <ITEM name="local_mz_range" value="6.5" type="double" description="MZ range where to look for isotopic mass traces" required="false" advanced="true" />
            <ITEM name="charge_lower_bound" value="1" type="int" description="Lowest charge state to consider" required="false" advanced="false" />
            <ITEM name="charge_upper_bound" value="3" type="int" description="Highest charge state to consider" required="false" advanced="false" />
            <ITEM name="report_summed_ints" value="false" type="string" description="Set to true for a feature intensity summed up over all traces rather than using monoisotopic trace intensity alone." required="false" advanced="true" restrictions="false,true" />
            <ITEM name="disable_isotope_filtering" value="false" type="string" description="Disable isotope filtering." required="false" advanced="true" restrictions="false,true" />
            <ITEM name="isotope_model" value="metabolites" type="string" description="Change type of isotope model." required="false" advanced="true" restrictions="metabolites,peptides" />
            <ITEM name="isotope_noisemodel" value="5%RMS" type="string" description="SVM isotope models were trained with either 2% or 5% RMS error. Select the appropriate noise model according to the quality of measurement or MS device." required="false" advanced="true" restrictions="5%RMS,2%RMS" />
            <ITEM name="use_smoothed_intensities" value="true" type="string" description="Use LOWESS intensities instead of raw intensities." required="false" advanced="true" restrictions="false,true" />
          </NODE>
        </NODE>
      </NODE>
    </NODE>
    <NODE name="2" description="">
      <ITEM name="recycle_output" value="false" type="string" description="" required="false" advanced="false" />
      <ITEM name="toppas_type" value="merger" type="string" description="" required="false" advanced="false" />
      <ITEM name="x_pos" value="200" type="double" description="" required="false" advanced="false" />
      <ITEM name="y_pos" value="-120" type="double" description="" required="false" advanced="false" />
      <ITEM name="round_based" value="false" type="string" description="" required="false" advanced="false" />
    </NODE>
    <NODE name="3" description="">
      <ITEM name="recycle_output" value="false" type="string" description="" required="false" advanced="false" />
      <ITEM name="toppas_type" value="tool" type="string" description="" required="false" advanced="false" />
      <ITEM name="tool_name" value="FeatureLinkerUnlabeledQT" type="string" description="" required="false" advanced="false" />
      <ITEM name="tool_type" value="" type="string" description="" required="false" advanced="false" />
      <ITEM name="x_pos" value="360" type="double" description="" required="false" advanced="false" />
      <ITEM name="y_pos" value="-120" type="double" description="" required="false" advanced="false" />
      <NODE name="parameters" description="">
        <ITEMLIST name="in" type="input-file" description="input files separated by blanks" required="true" advanced="false" supported_formats="*.featureXML,*.consensusXML">
        </ITEMLIST>
        <ITEM name="out" value="" type="output-file" description="Output file" required="true" advanced="false" supported_formats="*.consensusXML" />
        <ITEM name="keep_subelements" value="false" type="string" description="For consensusXML input only: If set, the sub-features of the inputs are transferred to the output." required="false" advanced="false" restrictions="true,false" />
        <ITEM name="log" value="" type="string" description="Name of log file (created only when specified)" required="false" advanced="true" />
        <ITEM name="debug" value="0" type="int" description="Sets the debug level" required="false" advanced="true" />
        <ITEM name="threads" value="1" type="int" description="Sets the number of threads allowed to be used by the TOPP tool" required="false" advanced="false" />
        <ITEM name="no_progress" value="false" type="string" description="Disables progress logging to command line" required="false" advanced="true" restrictions="true,false" />
        <ITEM name="test" value="false" type="string" description="Enables the test mode (needed for internal use only)" required="false" advanced="true" restrictions="true,false" />
        <NODE name="algorithm" description="Algorithm parameters section">
          <ITEM name="use_identifications" value="false" type="string" description="Never link features that are annotated with different peptides (only the best hit per peptide identification is taken into account)." required="false" advanced="false" restrictions="true,false" />
          <ITEM name="ignore_charge" value="true" type="string" description="Compare features normally even if their charge states are different" required="false" advanced="false" restrictions="true,false" />
          <NODE name="distance_RT" description="Distance component based on RT differences">
            <ITEM name="max_difference" value="10" type="double" description="Maximum allowed difference in RT in seconds" required="false" advanced="false" restrictions="0:" />
            <ITEM name="exponent" value="1" type="double" description="Normalized RT differences are raised to this power (using 1 or 2 will be fast, everything else is REALLY slow)" required="false" advanced="true" restrictions="0:" />
            <ITEM name="weight" value="1" type="double" description="RT distances are weighted by this factor" required="false" advanced="true" restrictions="0:" />
          </NODE>
          <NODE name="distance_MZ" description="Distance component based on m/z differences">
            <ITEM name="max_difference" value="10" type="double" description="Maximum allowed difference in m/z (unit defined by &apos;unit&apos;)" required="false" advanced="false" restrictions="0:" />
            <ITEM name="unit" value="ppm" type="string" description="Unit of the &apos;max_difference&apos; parameter" required="false" advanced="false" restrictions="Da,ppm" />
            <ITEM name="exponent" value="2" type="double" description="Normalized m/z differences are raised to this power (using 1 or 2 will be fast, everything else is REALLY slow)" required="false" advanced="true" restrictions="0:" />
            <ITEM name="weight" value="1" type="double" description="m/z distances are weighted by this factor" required="false" advanced="true" restrictions="0:" />
          </NODE>
          <NODE name="distance_intensity" description="Distance component based on differences in relative intensity">
            <ITEM name="exponent" value="1" type="double" description="Differences in relative intensity are raised to this power (using 1 or 2 will be fast, everything else is REALLY slow)" required="false" advanced="true" restrictions="0:" />
            <ITEM name="weight" value="0" type="double" description="Distances based on relative intensity are weighted by this factor" required="false" advanced="true" restrictions="0:" />
          </NODE>
        </NODE>
      </NODE>
    </NODE>
    <NODE name="4" description="">
      <ITEM name="recycle_output" value="false" type="string" description="" required="false" advanced="false" />
      <ITEM name="toppas_type" value="tool" type="string" description="" required="false" advanced="false" />
      <ITEM name="tool_name" value="TextExporter" type="string" description="" required="false" advanced="false" />
      <ITEM name="tool_type" value="" type="string" description="" required="false" advanced="false" />
      <ITEM name="x_pos" value="560" type="double" description="" required="false" advanced="false" />
      <ITEM name="y_pos" value="-120" type="double" description="" required="false" advanced="false" />
      <NODE name="parameters" description="">
        <ITEM name="in" value="" type="input-file" description="Input file " required="true" advanced="false" supported_formats="*.featureXML,*.consensusXML,*.idXML,*.mzML" />
        <ITEM name="out" value="" type="output-file" description="Output file (mandatory for featureXML and idXML)" required="false" advanced="false" supported_formats="*.csv" />
        <ITEM name="separator" value=" " type="string" description="The used separator character(s); if not set the &apos;tab&apos; character is used" required="false" advanced="false" />
        <ITEM name="replacement" value="_" type="string" description="Used to replace occurrences of the separator in strings before writing, if &apos;quoting&apos; is &apos;none&apos;" required="false" advanced="false" />
        <ITEM name="quoting" value="none" type="string" description="Method for quoting of strings: &apos;none&apos; for no quoting, &apos;double&apos; for quoting with doubling of embedded quotes,#br#&apos;escape&apos; for quoting with backslash-escaping of embedded quotes" required="false" advanced="false" restrictions="none,double,escape" />
        <ITEM name="no_ids" value="false" type="string" description="Supresses output of identification data." required="false" advanced="false" restrictions="true,false" />
        <ITEM name="log" value="" type="string" description="Name of log file (created only when specified)" required="false" advanced="true" />
        <ITEM name="debug" value="0" type="int" description="Sets the debug level" required="false" advanced="true" />
        <ITEM name="threads" value="1" type="int" description="Sets the number of threads allowed to be used by the TOPP tool" required="false" advanced="false" />
        <ITEM name="no_progress" value="false" type="string" description="Disables progress logging to command line" required="false" advanced="true" restrictions="true,false" />
        <ITEM name="test" value="false" type="string" description="Enables the test mode (needed for internal use only)" required="false" advanced="true" restrictions="true,false" />
        <NODE name="feature" description="Options for featureXML input files">
          <ITEM name="minimal" value="false" type="string" description="Set this flag to write only three attributes: RT, m/z, and intensity." required="false" advanced="false" restrictions="true,false" />
        </NODE>
        <NODE name="id" description="Options for idXML files">
          <ITEM name="proteins_only" value="false" type="string" description="Set this flag if you want only protein information from an idXML file" required="false" advanced="false" restrictions="true,false" />
          <ITEM name="peptides_only" value="false" type="string" description="Set this flag if you want only peptide information from an idXML file" required="false" advanced="false" restrictions="true,false" />
          <ITEM name="first_dim_rt" value="false" type="string" description="If this flag is set the first_dim RT of the peptide hits will also be printed (if present)." required="false" advanced="false" restrictions="true,false" />
        </NODE>
        <NODE name="consensusfeature" description="Options for consensusXML files">
          <ITEM name="consensus_centroids" value="" type="output-file" description="Output file for centroids of consensus features" required="false" advanced="false" supported_formats="*.csv" />
          <ITEM name="consensus_elements" value="" type="output-file" description="Output file for elements of consensus features" required="false" advanced="false" supported_formats="*.csv" />
          <ITEM name="consensus_features" value="" type="output-file" description="Output file for consensus features and contained elements from all maps (writes &apos;nan&apos;s if elements are missing)" required="false" advanced="false" supported_formats="*.csv" />
          <ITEM name="sorting_method" value="none" type="string" description="Sorting options can be combined.  The precedence is: sort_by_size, sort_by_maps, sorting_method" required="false" advanced="false" restrictions="none,RT,MZ,RT_then_MZ,intensity,quality_decreasing,quality_increasing" />
          <ITEM name="sort_by_maps" value="false" type="string" description="Apply a stable sort by the covered maps, lexicographically" required="false" advanced="false" restrictions="true,false" />
          <ITEM name="sort_by_size" value="false" type="string" description="Apply a stable sort by decreasing size (i.e., the number of elements)" required="false" advanced="false" restrictions="true,false" />
        </NODE>
      </NODE>
    </NODE>
    <NODE name="5" description="">
      <ITEM name="recycle_output" value="false" type="string" description="" required="false" advanced="false" />
      <ITEM name="toppas_type" value="output file list" type="string" description="" required="false" advanced="false" />
      <ITEM name="x_pos" value="760" type="double" description="" required="false" advanced="false" />
      <ITEM name="y_pos" value="-120" type="double" description="" required="false" advanced="false" />
    </NODE>
    <NODE name="6" description="">
      <ITEM name="recycle_output" value="false" type="string" description="" required="false" advanced="false" />
      <ITEM name="toppas_type" value="output file list" type="string" description="" required="false" advanced="false" />
      <ITEM name="x_pos" value="41.2498474121094" type="double" description="" required="false" advanced="false" />
      <ITEM name="y_pos" value="55.528636932373" type="double" description="" required="false" advanced="false" />
    </NODE>
    <NODE name="7" description="">
      <ITEM name="recycle_output" value="false" type="string" description="" required="false" advanced="false" />
      <ITEM name="toppas_type" value="output file list" type="string" description="" required="false" advanced="false" />
      <ITEM name="x_pos" value="360" type="double" description="" required="false" advanced="false" />
      <ITEM name="y_pos" value="60" type="double" description="" required="false" advanced="false" />
    </NODE>
  </NODE>
  <NODE name="edges" description="">
    <NODE name="0" description="">
      <NODE name="source/target" description="">
        <ITEM name="" value="1/6" type="string" description="" required="false" advanced="false" />
      </NODE>
      <NODE name="source_out_param" description="">
        <ITEM name="" value="out" type="string" description="" required="false" advanced="false" />
      </NODE>
      <NODE name="target_in_param" description="">
        <ITEM name="" value="__no_name__" type="string" description="" required="false" advanced="false" />
      </NODE>
    </NODE>
    <NODE name="1" description="">
      <NODE name="source/target" description="">
        <ITEM name="" value="3/7" type="string" description="" required="false" advanced="false" />
      </NODE>
      <NODE name="source_out_param" description="">
        <ITEM name="" value="out" type="string" description="" required="false" advanced="false" />
      </NODE>
      <NODE name="target_in_param" description="">
        <ITEM name="" value="__no_name__" type="string" description="" required="false" advanced="false" />
      </NODE>
    </NODE>
    <NODE name="2" description="">
      <NODE name="source/target" description="">
        <ITEM name="" value="0/1" type="string" description="" required="false" advanced="false" />
      </NODE>
      <NODE name="source_out_param" description="">
        <ITEM name="" value="__no_name__" type="string" description="" required="false" advanced="false" />
      </NODE>
      <NODE name="target_in_param" description="">
        <ITEM name="" value="in" type="string" description="" required="false" advanced="false" />
      </NODE>
    </NODE>
    <NODE name="3" description="">
      <NODE name="source/target" description="">
        <ITEM name="" value="1/2" type="string" description="" required="false" advanced="false" />
      </NODE>
      <NODE name="source_out_param" description="">
        <ITEM name="" value="out" type="string" description="" required="false" advanced="false" />
      </NODE>
      <NODE name="target_in_param" description="">
        <ITEM name="" value="__no_name__" type="string" description="" required="false" advanced="false" />
      </NODE>
    </NODE>
    <NODE name="4" description="">
      <NODE name="source/target" description="">
        <ITEM name="" value="2/3" type="string" description="" required="false" advanced="false" />
      </NODE>
      <NODE name="source_out_param" description="">
        <ITEM name="" value="__no_name__" type="string" description="" required="false" advanced="false" />
      </NODE>
      <NODE name="target_in_param" description="">
        <ITEM name="" value="in" type="string" description="" required="false" advanced="false" />
      </NODE>
    </NODE>
    <NODE name="5" description="">
      <NODE name="source/target" description="">
        <ITEM name="" value="3/4" type="string" description="" required="false" advanced="false" />
      </NODE>
      <NODE name="source_out_param" description="">
        <ITEM name="" value="out" type="string" description="" required="false" advanced="false" />
      </NODE>
      <NODE name="target_in_param" description="">
        <ITEM name="" value="in" type="string" description="" required="false" advanced="false" />
      </NODE>
    </NODE>
    <NODE name="6" description="">
      <NODE name="source/target" description="">
        <ITEM name="" value="4/5" type="string" description="" required="false" advanced="false" />
      </NODE>
      <NODE name="source_out_param" description="">
        <ITEM name="" value="out" type="string" description="" required="false" advanced="false" />
      </NODE>
      <NODE name="target_in_param" description="">
        <ITEM name="" value="__no_name__" type="string" description="" required="false" advanced="false" />
      </NODE>
    </NODE>
  </NODE>
</PARAMETERS>
