# Supplementary material for: Metabolic fingerprinting of Arabidopsis thaliana accessions
Source: Front Plant Sci. 2015 May 27;6:365. doi: 10.3389/fpls.2015.00365 (PMC4444734; doi:10.3389/fpls.2015.00365)
Supplement: Supplementary file 3 [file DataSheet2.CSV]

Search_Term	ChemSpiderID	Common_Name	Formula	Monoisotopic_Mass
Quercetin-3-O-b-glucopyranosyl-7-O-a-rhamnopyranoside	29273176	Quercetin-3-O-beta-glucopyranosyl-7-O-alpha-rhamnopyranoside	C27H30O16	610.153.381
Quercetin-3-O-a-L-rhamnopyranosyl(1,2)-b-D-glucopyranoside-7-O-a-L-rhamnopyranoside	8503230	Quercetin-3-O-alpha-L-rhamnopyranosyl(1-2)-beta-D-glucopyranoside-7-O-alpha-L-rhamnopyranoside	C33H40O20	756.211.304
Quercetin-3,7-O-a-L-dirhamnopyranoside	13095553	Quercetin-3,7-O-alpha-L-dirhamnopyranoside	C27H30O15	594.158.447
Kaempferol-3-O-a-L-rhamnopyranosyl(1,2)-b-D-glucopyranoside-7-O-a-L-rhamnopyranoside	8660554	Kaempferol-3-Glucoside-2''-Rhamnoside-7-Rhamnoside	C33H40O19	74.021.637
Kaempferol-3-O-a-L-rhamnopyranosyl(1,2)-b-D-glucopyranoside-7-O-a-L-rhamnopyranoside	8660554	Kaempferol-3-Glucoside-2''-Rhamnoside-7-Rhamnoside	C33H40O19	74.021.637
Kaempferol 3,7-O-dirhamnopyranoside	4444395	Kaempferol	C15H10O6	286.047.729
Phenylalanine	969	DL-Phenylalanine	C9H11NO2	165.078.979
Pantothenate	6361	D-PANTOTHENIC ACID	C9H17NO5	219.110.672
Adenosine	54923	Adenosine	C10H13N5O4	267.096.741
Glutathione (oxidized form)	58835	Glutathione disulfide	C20H32N6O12S2	612.151.978
isorhamnetin-3-O-glucoside	4477169	isorhamnetin 3-glucoside	C22H22O12	478.111.115
Glutathione(reduced form)	111188	Glutathione	C10H17N3O6S	307.083.801
indol-3-ylmethylglucosinolate	20137088	Glucobrassicin	C16H19N2O9S2	447.053.741
Loperamide (IS)	64510	Loperamide hydrochloride	C29H34Cl2N2O2	512.199.707
indol-3-ylmethylglucosinolate	20137088	Glucobrassicin	C16H19N2O9S2	447.053.741
Betaine nicotinate	5369	Trigonelline	C7H7NO2	137.047.684
Vitamin B5	6361	D-PANTOTHENIC ACID	C9H17NO5	219.110.672
9-b-D-Ribofuranosyladenine	54923	Adenosine	C10H13N5O4	267.096.741
4MSOB	29273170	[(2S,3R,4S,5S,6R)-3,4,5-trihydroxy-6-(hydroxymethyl)tetrahydropyran-2-yl] (1Z)-5-methylsulfinyl-N-sulfooxy-pentanimidothioate	C12H23NO10S3	437.048.401
4MTB	24607987	1-S-[(1Z)-5-(Methylsulfanyl)-N-(sulfooxy)pentanimidoyl]-1-thiohexopyranose	C12H23NO9S3	421.053.497
4MSOB	29273170	[(2S,3R,4S,5S,6R)-3,4,5-trihydroxy-6-(hydroxymethyl)tetrahydropyran-2-yl] (1Z)-5-methylsulfinyl-N-sulfooxy-pentanimidothioate	C12H23NO10S3	437.048.401
144-68-3	4444421	Zeaxanthin	C40H56O2	56.842.804
523-98-8	66054	Xanthosine 5'-phosphate	C10H13N4O9P	364.042.023
126-29-4	395237	Violaxanthin	C40H56O4	600.417.847
121-34-6	8155	Vanillic acid	C8H8O4	168.042.252
1976-85-8	1146	Uroporphyrinogen IV	C40H44N4O16	836.275.208
57-13-6	1143	Urea	CH4N2O	60.032.364
69-93-2	1142	Uric Acid	C5H4N4O3	168.028.336
112-37-8	7888	Undecylic acid	C11H22O2	186.161.987
58-97-9	5808	Uridine monophosphate	C9H13N2O9P	324.035.858
133-89-1	8308	Uridine diphosphate glucose	C15H24N2O17P2	566.054.993
2956-16-3	1133	[5-(2,4-Dioxo-3,4-dihydro-1(2H)-pyrimidinyl)-3,4-dihydroxytetrahydro-2-furanyl]methyl-3,4,5-trihydroxy-6-(hydroxymethyl)tetrahydro-2H-pyran-2-yldihydrogen-diphosphat	C15H24N2O17P2	566.054.993
58-98-0	5809	uridine 5′-diphosphate	C9H14N2O12P2	404.002.197
303-97-9	4444118	ubiquinone-9	C54H82O4	794.621.338
638-53-9	10026	Tridecanedioic acid	C13H24O4	244.167.465
99-20-7	7149	alpha,alpha-Trehalose	C12H22O11	342.116.211
140-10-3	147312	2-{[(3alpha,5beta,6beta,7beta,8xi,9xi,14xi)-3,6,7-Trihydroxy-24-oxocholan-24-yl]amino}ethanesulfonic acid	C26H45NO7S	515.291.687
51-35-4	802	4-Hydroxyproline	C5H9NO3	131.058.243
135-16-0	82572	Tetrahydrofolic acid	C19H23N7O6	44.517.099
118-34-3	286909	4-(3-Hydroxy-1-propen-1-yl)-2,6-dimethoxyphenyl hexopyranoside	C17H24O9	372.142.029
530-57-4	10289	Syringic acid	C9H10O5	198.052.826
134-96-3	8333	Syringaldehyde	C9H10O4	182.057.907
14808-79-8	1085	Sulfate dianion	O4S	95.952.827
57-50-1	5768	Sucrose	C12H22O11	342.116.211
110-15-6	1078	Succinic acid	C4H6O4	118.026.611
83-48-7	4444352	Stigmasterol	C29H48O	412.370.514
57-11-4	9632411	70,73-Dimethoxy-13,27,41,55-tetramethyl-58,61,64,67-tetraoxa-3,9,17,23,31,37,45,51-octaazadecacyclo[27.27.12.1~4,8~.1~11,15~.1~18,22~.1~32,36~.1~39,43~.1~46,50~.0~25,68~.0~53,57~]tetraheptaconta-1(57) ,11(73),12,14,25(68),26,28,39(70),40,42,53,55-dodecaene-2,10,16,24,30,38,44,52-octone	C68H86N8O14	1.238.626.343
111-02-4	553635	Squalene	C30H50	410.391.266
65207-12-7	16736728	(7S-(7a,8b,12a,13b))-3,8,13,17-Tetrakis(carboxymethyl)-7,8,12,13-tetrahydro-8,13-dimethyl-21H,23H-porphine-2,7,12,18-tetrapropanoic Acid	C42H46N4O16	862.290.894
3952-98-5	4576678	sinigrin	C10H16KNO9S2	396.990.356
537-33-7	4444145	Sinapyl alcohol	C11H14O4	210.089.203
54429-80-0	4484114	S-{(3S,5R)-1-[(2R,3S,4R,5R)-5-(6-Amino-9H-purin-9-yl)-4-hydroxy-3-(phosphonooxy)tetrahydro-2-furanyl]-3,5,9-trihydroxy-8,8-dimethyl-3,5-dioxido-10,14-dioxo-2,4,6-trioxa-11,15-diaza-3lambda~5~,5lambda~ 5~-diphosphaheptadecan-17-yl} (2E)-3-(4-hydroxy-3,5-dimethoxyphenyl)-2-propenethioate	C32H46N7O20P3S	973.173.096
18696-26-9	80576	Sinapine	C16H24NO5	310.164.886
530-59-6	10290	Sinapic acid	C11H12O5	224.068.466
138-59-0	1063	3,4,5-Trihydroxy-1-cyclohexenecarboxylic acid	C7H10O5	174.052.826
531-44-2	388609	Scopolin	C16H18O9	354.095.093
69-72-7	331	Salicylic acid	C7H6O3	138.031.693
997-68-2	1056	N-(5-Amino-5-carboxypentyl)glutamic acid	C11H20N2O6	276.132.141
29908-03-0	1049	(3-Amino-3-carboxypropyl){[5-(6-amino-9H-purin-9-yl)-3,4-dihydroxytetrahydro-2-furanyl]methyl}methylsulfonium	C15H23N6O5S	399.144.501
979-92-0	188	2-Amino-4-({[5-(6-amino-9H-purin-9-yl)-3,4-dihydroxytetrahydro-2-furanyl]methyl}sulfanyl)butanoic acid	C14H20N6O5S	384.121.582
50-69-1	968	Pentofuranose	C5H10O5	150.052.826
512-69-6	10102	beta-D-Fructofuranosyl D-galactopyranosyl-(1->6)-D-glucopyranoside	C18H32O16	504.169.037
89-00-9	1037	Quinolinic acid	C7H5NO4	167.021.851
77-95-2	16498843	(1S,3R,4s)-1,3,4,5-Tetrahydroxycyclohexanecarboxylic acid	C7H12O6	192.063.385
18016-58-5	29273176	Quercetin-3-O-beta-glucopyranosyl-7-O-alpha-rhamnopyranoside	C27H30O16	610.153.381
127-17-3	1031	Pyruvic acid	C3H4O3	88.016.045
98-79-3	5214	10a,12a-Dimethyl-3,4,4a,5,6,10a,10b,11,12,12a-decahydro-2H-naphtho[2,1-f]chromene-2,8(4bH)-dione	C19H24O3	300.172.546
447-05-2	1026	[5-Hydroxy-4-(hydroxymethyl)-6-methyl-3-pyridinyl]methyl dihydrogen phosphate	C8H12NO6P	249.040.222
529-96-4	1024	Pyridoxamine 5'-phospate	C8H13N2O5P	248.056.213
85-87-0	1023	PYRIDOXAMINE	C8H12N2O2	168.089.874
54-47-7	1022	Pyridoxal 5'-phosphate	C8H10NO6P	247.024.567
66-72-8	1021	Pyridoxal	C8H9NO3	167.058.243
7412-77-3	108741	3,3'-(3,7,12,17-Tetramethyl-8,13-divinyl-5,10,15,20,22,24-hexahydroporphyrin-2,18-diyl)dipropanoic acid	C34H40N4O4	568.304.932
553-12-8	10469486	protoporphyrin	C34H34N4O4	562.257.996
487-90-1	995	5-(aminomethyl)-4-(carboxymethyl)-Pyrrole-3-propionic acid	C10H14N2O4	226.095.352
4299-57-4	4938558	plastoquinone	C53H80O2	748.615.845
107-73-3	7598	choline chloride phosphate	C5H15ClNO4P	219.042.725
13018-54-7	145893	5-Formamidoimidazole-4-carboxamide ribotide	C10H15N4O9P	366.057.678
1110-99-2	4953665	[(2R,3S,4R,5R)-5-[6-amino-1-[(2R,3R,4S,5R)-3,4-dihydroxy-5-(phosphonooxymethyl)tetrahydrofuran-2-yl]-2H-purin-9-yl]-3,4-dihydroxy-tetrahydrofuran-2-yl]methyl (hydroxy-phosphonooxy-phosphoryl) hydrogen phosphate	C15H27N5O20P4	721.019.958
156-06-9	972	Phenylpyruvic acid	C9H8O3	164.047.348
7028-48-0	90122	(1E)-N-Hydroxy-2-phenylethanimine	C8H9NO	13.506.842
1002-84-2	13249	Pentadecanoic acid	C15H30O2	242.224.579
134-04-3	60584	3,4',5,7-tetrahydroxy-2-phenylbenzopyrylium chloride	C15H11ClO5	30.602.951
79-83-4	6361	D-PANTOTHENIC ACID	C9H17NO5	219.110.672
57-10-3	72056	1,12-Dodecanediol	C12H26O2	202.193.283
7400-08-0	553148	4-Coumaric acid	C9H8O3	164.047.348
150-13-0	953	4-Aminobenzoic acid	C7H7NO2	137.047.684
144-62-7	946	Oxalic acid	C2H2O4	89.995.308
73-97-2	1232048	4,5-dihydroorotate	C5H3N2O4	155.009.827
5502-96-5	110474	[[(2R,3R,4R,5R)-5-(6-aminopurin-9-yl)-3-hydroxy-4-phosphonooxy-tetrahydrofuran-2-yl]methoxy-hydroxy-phosphoryl] [(2R,3S,4R,5R)-5-(3-carboxypyridin-1-ium-1-yl)-3,4-dihydroxy-tetrahydrofuran-2-yl]methyl phosphate	C21H27N6O18P3	744.059.448
59-67-6	913	Niacin	C6H5NO2	123.032.028
321-02-8	108822	Nicotinic acid mononucleotide	C11H15NO9P	336.047.882
98-92-0	911	Niacinamide	C6H6N2O	122.048.012
25515-46-2	4444447	naringenin chalcone	C15H12O5	272.068.481
480-41-1	388383	Naringenin	C15H12O5	272.068.481
53-84-9	5681	Nicotinamide adenine dinucleotide	C21H27N7O14P2	663.109.131
13184-27-5	273	N-Carbamoylaspartic acid	C5H8N2O5	17.604.332
544-64-9	4444564	Myristoleic acid	C14H26O2	226.193.283
544-63-8	10539	Myristic acid	C14H28O2	228.208.923
123-35-3	28993	Myrcene	C10H16	136.125.198
150-97-0	436	2,4-Dideoxy-3-C-methylpentonic acid	C6H12O4	148.073.563
1211-29-6	56176	Methyl (2-pent-2-enyl-3-oxo-1-cyclopentyl)acetate	C13H20O3	224.141.251
149-32-6	13835932	tetritol	C4H10O4	122.057.907
524-14-1	846	1-[5-(6-Amino-9H-purin-9-yl)-4-hydroxy-3-(phosphonooxy)tetrahydro-2-furanyl]-3,5,9-trihydroxy-8,8-dimethyl-10,14,19-trioxo-2,4,6-trioxa-18-thia-11,15-diaza-3,5-diphosphahenicosan-21-oic acid 3,5-dioxide	C24H38N7O19P3S	853.115.601
502-65-8	394156	Lycopene	C40H56	536.438.232
557-59-5	10724	Lignoceric acid	C24H48O2	368.365.417
480-17-1	64694	Flavan-3,3',4,4',5,7-hexol	C15H14O7	306.073.944
143-07-7	3756	Lauric acid	C12H24O2	200.177.628
72-18-4	6050	L-(+)-Valine	C5H11NO2	117.078.979
79-33-4	96860	L-(+)-lactic acid	C3H6O3	90.031.693
73-32-5	5653	L-(+)-Cysteine	C3H7NO2S	121.019.745
25679-93-0	822	2-Amino-3-(1H-imidazol-5-yl)propyl dihydrogen phosphate	C6H12N3O4P	221.056.549
4836-52-6	144886	histidinol	C6H11N3O	14.109.021
70-18-8	725	Reduced Glutathione	C10H17N3O6S	307.083.801
56-85-9	718	DL-Glutamine	C5H10N2O3	146.069.138
56-86-0	30572	L-(+)-Glutamic acid	C5H9NO4	147.053.162
52153-09-0	1266052	L-GLUCONO-1,5-LACTONE	C6H10O6	178.047.745
2906-39-0	1159	1-pyrroline-5-carboxylic acid	C5H7NO2	113.047.676
52-90-4	5653	L-(+)-Cysteine	C3H7NO2S	121.019.745
56-84-8	5745	L-(+)-Aspartic acid	C4H7NO4	133.037.506
06/03/2338	388372	(2S)-2-Amino-4-oxobutanoic acid	C4H7NO3	117.042.595
70-47-3	6031	L-(-)-Asparagine	C4H8N2O3	132.053.497
53078-86-7	168257	1-(2-Amino-2-carboxyethyl)-4-hydroxy-2,5-cyclohexadiene-1-carboxylic acid	C10H13NO5	227.079.376
74-79-3	6082	L-(+)-Arginine	C6H14N4O2	174.111.679
542-32-5	456	.alpha.-Aminoadipic acid	C6H11NO4	161.068.802
97-67-6	510	(±)-Malic Acid	C4H6O5	13.402.153
38784-79-1	28481780	Kaempferol-3-O-beta-D-galactoside-7-O-alpha-L-rhamnoside	C27H30O15	594.158.447
6061-97-8	4477081	3-Carboxy-2,3-dideoxy-L-threo-pentaric acid	C6H8O7	192.027.008
4220-97-7	777	2,3-Dihydroxy-3-(1H-indol-3-yl)propyl dihydrogen phosphate	C11H14NO6P	287.055.878
771-50-6	63063	3-Indolecarboxylic acid	C9H7NO2	161.047.684
487-89-8	9838	3-Formylindole	C9H7NO	145.052.765
133-32-4	8298	Indole-3-butyric acid	C12H13NO2	203.094.635
771-51-7	312357	3-Indoleacetonitrile	C10H8N2	156.068.741
87-51-4	780	Indole-3-acetic acid	C10H9NO2	175.063.324
09/06/2776	388896	(1E)-N-Hydroxy-2-(1H-indol-3-yl)ethanimine	C10H10N2O	174.079.315
131-99-7	8264	Inosinic acid	C10H13N4O8P	348.047.089
99979-59-6	770	3-(1H-Imidazol-4-yl)-2-oxopropyl dihydrogen phosphate	C6H9N2O5P	220.024.902
04/06/7783	391	Hydrogen sulfide	H2S	3.398.772
74-90-8	748	Hydrogen cyanide	CHN	27.010.899
451-13-8	759	Homogentisic acid	C8H8O4	168.042.252
505-54-4	10027	hexadecandioic acid	C16H30O4	286.214.417
506-46-7	10037	Cerotic acid	C26H52O2	396.396.729
506-12-7	10033	Margaric acid	C17H34O2	27.025.589
86-01-1	6569	Guanosine triphosphate	C10H16N5O14P3	522.990.662
298-12-4	740	Glyoxylic acid	C2H2O3	74.000.397
141-46-8	736	Glycolaldehyde	C2H4O2	6.002.113
17989-41-2	388308	Glyceryl phosphate	C3H9O6P	172.013.672
17181-54-3	2431	Glycerol-2-phosphate	C3H9O6P	172.013.672
591-59-3	709	glyceraldehyde 3-phosphate	C3H7O6P	169.998.032
56-82-6	731	Glyceraldehyde	C3H6O3	90.031.693
427-77-0	391670	(1R,2R,5R,8R,9S,10R)-11-Methyl-6-methylene-16-oxo-15-oxapentacyclo[9.3.2.1~5,8~.0~1,10~.0~2,8~]heptadecane-9-carboxylic acid	C19H24O4	31.616.745
7044-72-6	4444216	gibberellin A8	C19H24O7	364.152.191
51576-08-0	389744	gibberellin A53	C20H28O5	348.193.665
56978-14-4	391672	(1R,2R,5R,8R,9S,10R,13R)-13-Hydroxy-11-methyl-6-methylene-16-oxo-15-oxapentacyclo[9.3.2.1~5,8~.0~1,10~.0~2,8~]heptadecane-9-carboxylic acid	C19H24O5	332.162.384
561-56-8	391678	(1R,2R,5S,8S,9S,10R)-5-Hydroxy-11-methyl-6-methylene-16-oxo-15-oxapentacyclo[9.3.2.1~5,8~.0~1,10~.0~2,8~]heptadec-12-ene-9-carboxylic acid	C19H22O5	330.146.729
468-44-0	83156	(1R,2R,5S,8R,9S,10R,11S,12S)-12-Hydroxy-11-methyl-6-methylene-16-oxo-15-oxapentacyclo[9.3.2.1~5,8~.0~1,10~.0~2,8~]heptadecane-9-carboxylic acid	C19H24O5	332.162.384
38231-54-8	10222088	(1R,2R,5R,8R,9S,10S,17S)-17-Hydroxy-11-methyl-6-methylene-12-oxo-13-oxapentacyclo[9.3.3.1~5,8~.0~1,10~.0~2,8~]octadecane-9-carboxylic acid	C20H26O5	346.178.009
38076-57-2	391669	(1alpha,2beta,4aalpha,4bbeta,10beta)-4a-Formyl-2-hydroxy-1-methyl-8-methylenegibbane-1,10-dicarboxylic acid	C20H26O6	362.172.943
32630-92-5	391675	(1R,2R,5R,8R,9S,10R,12R,13S)-12,13-Dihydroxy-11-methyl-6-methylene-16-oxo-15-oxapentacyclo[9.3.2.1~5,8~.0~1,10~.0~2,8~]heptadecane-9-carboxylic acid	C19H24O6	348.157.288
77-06-5	6223	Gibberellic acid	C19H22O6	346.141.632
19427-32-8	146797	(1alpha,4aalpha,4bbeta,10beta)-1-Methyl-8-methylenegibbane-1,4a,10-tricarboxylic acid	C20H26O6	362.172.943
6980-44-5	145098	(1alpha,4aalpha,4bbeta,7beta,10beta)-7-Hydroxy-1-methyl-8-methylenegibbane-1,4a,10-tricarboxylic acid	C20H26O7	378.167.847
19436-07-8	167954	(1alpha,4aalpha,4bbeta,10beta)-10-Formyl-1,4a-dimethyl-8-methylenegibbane-1-carboxylic acid	C20H28O3	316.203.857
1164-45-0	391664	(1alpha,4aalpha,4bbeta,10beta)-1,4a-Dimethyl-8-methylenegibbane-1,10-dicarboxylic acid	C20H28O4	332.198.761
545-97-1	167749	(2R,5R,9S,10R,11R,12S)-5,12-Dihydroxy-11-methyl-6-methylene-16-oxo-15-oxapentacyclo[9.3.2.1~5,8~.0~1,10~.0~2,8~]heptadecane-9-carboxylic acid	C19H24O6	348.157.288
6699-20-3	394418	geranyl-PP	C20H36O7P2	450.193.634
763-10-0	393471	geranyl diphosphate	C10H20O7P2	31.406.842
6815-91-4	712	[5-(2-Amino-6-oxo-1,6-dihydro-9H-purin-9-yl)-3,4-dihydroxytetrahydro-2-furanyl]methyl-3,4,5-trihydroxy-6-(hydroxymethyl)tetrahydro-2H-pyran-2-yldihydrogen-diphosphat	C16H25N5O16P2	605.077.148
15839-70-0	388350	Guanosine diphosphate fucose	C16H25N5O15P2	589.082.214
3123-67-9	712	[5-(2-Amino-6-oxo-1,6-dihydro-9H-purin-9-yl)-3,4-dihydroxytetrahydro-2-furanyl]methyl-3,4,5-trihydroxy-6-(hydroxymethyl)tetrahydro-2H-pyran-2-yldihydrogen-diphosphat	C16H25N5O16P2	605.077.148
56-12-2	116	gamma-Aminobutyric acid	C4H9NO2	103.063.332
16908-86-4	17345955	(2R,3R,5S,6R)-2,3,4,5,6-Pentahydroxycyclohexyl alpha-D-galactopyranoside dihydrate	C12H26O13	378.137.329
110-17-8	224740	Benzyl 4-isocyanatophenyl ether	C14H11NO2	225.078.979
142-42-7	4573886	fumarate	C4H2O4	113.996.407
1135-24-6	689	3-(4-Hydroxy-3-methoxyphenyl)acrylic acid	C10H10O4	194.057.907
372-97-4	393270	Farnesyl pyrophosphate	C15H28O7P2	382.131.012
107-21-1	13835235	Ethylene glycol	C2H6O2	62.036.777
74-85-1	6085	Ethylene	C2H4	280.313
21435-01-8	391681	(5beta,7beta,8alpha,9beta,10alpha,13alpha)-7-Hydroxykaur-16-en-18-oic acid	C20H30O3	318.219.482
629-96-9	11898	EICOSANOL	C20H42O	298.323.578
2196-62-5	388455	[(2R,3S,5R)-3-Hydroxy-5-(5-methyl-2,4-dioxo-3,4-dihydro-1(2H)-pyrimidinyl)tetrahydro-2-furanyl]methyl (3R,4S,5S,6R)-3,4,5-trihydroxy-6-(hydroxymethyl)tetrahydro-2H-pyran-2-yl dihydrogen diphosphate (n on-preferred name)	C16H26N2O16P2	564.075.745
3625-52-3	18168	Lacceroic acid	C32H64O2	480.490.631
358-72-5	627	Dimethylallylpyrophosphate	C5H12O7P2	246.005.829
82542-92-5	4444150	3,3',3'',3'''-[(7S,8S,12S,13S)-3,8,13,17-Tetrakis(carboxymethyl)-8,13-dimethyl-7,8,12,13,20,24-hexahydroporphyrin-2,7,12,18-tetrayl]tetrapropanoic acid	C42H48N4O16	864.306.519
480-18-2	621332	(-)-taxifolin	C15H12O7	304.058.289
20574-65-6	108735	dihydroneopterin triphosphate	C9H16N5O13P3	494.995.758
1218-98-0	639	2-Amino-6-(1,2,3-trihydroxypropyl)-7,8-dihydro-4(1H)-pteridinone	C9H13N5O4	255.096.756
16052-12-3	16	2,3-Dihydro-2,6-pyridinedicarboxylic acid	C7H7NO4	169.037.506
23290-26-8	32699810	(3beta,5alpha,9xi,24Z)-Stigmasta-7,24(28)-dien-3-ol	C29H48O	412.370.514
119-13-1	83144	E-Mix D	C27H46O2	402.349.792
472-92-4	91886	4,5-Didehydro-5,6-dihydro-beta,psi-carotene	C40H56	536.438.232
334-48-5	2863	Capric Acid	C10H20O2	172.146.332
486-66-8	4445025	Daidzein	C15H10O4	254.057.907
15421-51-9	10465039	Inositol phosphate	C6H13O9P	260.029.724
74465-19-3	110434	(2R,3S,5S,6S)-2,3,5,6-Tetrahydroxy-1,4-cyclohexanediyl bis[dihydrogen (phosphate)]	C6H14O12P2	339.996.063
85166-31-0	49951	(1S,2S,3R,4S,5S,6R)-3,5,6-Trihydroxy-1,2,4-cyclohexanetriyl tris[dihydrogen (phosphate)]	C6H15O15P3	419.962.372
3672-15-9	388338	beta-D-mannopyranose 6-(dihydrogen phosphate)	C6H13O9P	260.029.724
15978-07-1	388412	alpha-D-(+)-mannose-1-phosphate	C6H13O9P	260.029.724
473-81-4	732	DL-Glyceric acid	C3H6O4	106.026.611
591-57-1	388314	d-glyceraldehyde 3-phosphate	C3H7O6P	169.998.032
56-73-5	388417	6-O-Phosphono-alpha-D-glucopyranose	C6H13O9P	260.029.724
526-95-4	10240	Gluconic acid	C6H12O7	196.058.304
685-73-4	76444	D-Galacturonic acid	C6H10O7	194.042.648
643-13-0	389526	Embden ester	C6H13O9P	260.029.724
488-69-7	9848	Harden-Young ester	C6H14O12P2	339.996.063
36244-87-8	389372	(2R,3S)-2,3-Dihydroxy-3-(1H-imidazol-4-yl)propyl dihydrogen phosphate	C6H11N2O6P	238.035.477
921-01-7	83819	D-Cysteine	C3H7NO2S	121.019.745
85-61-0	79067	Coenzyme A	C21H36N7O16P3S	767.115.234
469-39-6	91880	(3beta,4alpha,5alpha,9beta)-4,14-Dimethyl-9,19-cycloergost-24(28)-en-3-ol	C30H50O	426.386.169
528-58-5	61546	Cyanidin Chloride	C15H11ClO6	322.024.414
2624-63-7	315	5,10,15,20,22,24-hexahydro-3,8,13,17-tetramethyl-2,7,12,18-Porphinetetrapropionic acid	C36H44N4O8	660.315.918
458-35-5	1266063	Coniferol	C10H12O3	180.078.644
1763-10-6	961	S-{1-[5-(6-Amino-9H-purin-9-yl)-4-hydroxy-3-(phosphonooxy)tetrahydro-2-furanyl]-3,5,9-trihydroxy-8,8-dimethyl-3,5-dioxido-10,14-dioxo-2,4,6-trioxa-11,15-diaza-3lambda~5~,5lambda~5~-diphosphaheptadecan -17-yl} hexadecanethioate	C37H66N7O17P3S	1.005.344.849
77-92-9	305	Citric acid	C6H8O7	192.027.008
05/09/6236	390304	citramalate	C5H8O5	14.803.717
585-84-2	558863	(Z)-Aconitic Acid	C6H6O6	174.016.434
84743-29-3	4471836	(10Z)-10-Pentadecenoic acid	C15H28O2	240.208.923
07/07/8066	21172770	5-(4-Hydroxy-2,2,6-trimethyl-7-oxabicyclo[4.1.0]hept-1-yl)-3-methyl-2,4-pentadienal	C15H22O3	250.156.891
617-12-9	11542	(-)-Chorismic acid	C10H10O6	226.047.745
62-49-7	299	choline	C5H14NO	104.106.987
14897-06-4	146273	Magnesium hydrogen 3-[14-ethyl-21-(methoxycarbonyl)-4,8,13,18-tetramethyl-20-oxido-9-vinyl-23,25-didehydro-4,21-dihydro-3H-phorbin-23-id-3-yl]propanoate (1:1:1)	C35H34MgN4O5	614.237.976
519-62-0	16739843	b-Chlorophyll	C55H70MgN4O6	906.514.587
479-61-8	16736115	Chlorophyll a	C55H72MgN4O5	892.535.339
897-78-0	1266978	(2E,6E)-2,6-Dibenzylidenecyclohexanone	C20H18O	274.135.773
30536-48-2	780	Indole-3-acetic acid	C10H9NO2	175.063.324
80736-41-0	2726	3-Methoxy-17-methyl-7,8-didehydro-4,5-epoxymorphinan-6-ol	C18H21NO3	29.915.213
124-07-2	55956	Cerium(3+) tris(2-ethylhexanoate)	C24H45CeO6	569.227.051
514-78-3	4447582	(7cis,9cis,11cis,13cis)-beta,beta-Carotene-4,4'-dione	C40H52O2	564.396.729
53034-79-0	4444048	S-{1-[(2R,3S,4R,5R)-5-(6-Amino-9H-purin-9-yl)-4-hydroxy-3-(phosphonooxy)tetrahydro-2-furanyl]-3,5,9-trihydroxy-8,8-dimethyl-3,5-dioxido-10,14-dioxo-2,4,6-trioxa-11,15-diaza-3lambda~5~,5lambda~5~-dipho sphaheptadecan-17-yl} (2E)-3-(3,4-dihydroxyphenyl)-2-propenethioate	C30H42N7O19P3S	929.146.912
501-16-6	1266077	cis-caffeic acid	C9H8O4	180.042.252
462-94-2	13866593	Cadaverine	C5H14N2	1.021.157
65-85-0	238	Benzoic acid	C7H6O2	122.036.781
112-85-6	7923	behenic acid	C22H44O2	340.334.137
4837-74-5	86240	4-Biphenylyl(hydroxy)acetic acid	C14H12O3	228.078.644
506-30-9	10035	Arachidic acid	C20H40O2	312.302.826
118-92-3	222	Anthranilic acid	C7H7NO2	137.047.684
640-03-9	4444635	Antheraxanthin	C40H56O3	584.422.974
328-50-7	50	alpha-Ketoglutaric acid	C5H6O5	14.602.153
7296-15-3	141983	D-(+)-Mannose	C6H12O6	180.063.385
59-56-3	58977	Cori ester (alpha-anomer)	C6H13O9P	260.029.724
2255-14-3	453	1-O-Phosphonohexopyranose	C6H13O9P	260.029.724
4484-88-2	96745	2,2,3,3,4,4,5,5,6,6,7,7,8,8,9,9-Hexadecafluorononyl acrylate	C12H6F16O2	48.601.123
97-59-6	199	Allantoin	C4H6N4O3	158.043.991
99-16-1	198	Allantoic acid	C4H8N4O4	17.605.455
3031-94-5	58620	AICA ribonucleotide	C9H15N4O8P	338.062.744
2140-58-1	193	[5-(6-Amino-9H-purin-9-yl)-3,4-dihydroxytetrahydro-2-furanyl]methyl 3,4,5-trihydroxy-6-(hydroxymethyl)tetrahydro-2H-pyran-2-yl dihydrogen diphosphate	C16H25N5O15P2	589.082.214
19046-78-7	190	N-[9-(5-O-Phosphonopentofuranosyl)-9H-purin-6-yl]aspartic acid	C14H18N5O11P	463.074.036
485-84-7	9821	Adenylyl sulfate	C10H14N5O10PS	427.019.897
58-61-7	54923	Adenosine	C10H13N5O4	267.096.741
15896-46-5	29273172	cis-zeatin riboside	C15H21N5O5	351.154.266
4033-27-6	89228	L-Dihydrofolic acid	C19H21N7O6	443.155.334
5006-66-6	65756	6-Hydroxyniacin	C6H5NO3	139.026.947
45267-68-3	23351163	(6Z,9Z)-Octadeca-6,9-dienedioic acid	C18H30O4	310.214.417
10074-18-7	141370	N-Glycyl-5-O-phosphono-beta-D-ribofuranosylamine	C7H15N2O8P	28.605.661
59862-14-5	571228	S-{(3S,5R)-1-[(2R,3S,4R,5R)-5-(6-Amino-9H-purin-9-yl)-4-hydroxy-3-(phosphonooxy)tetrahydro-2-furanyl]-3,5,9-trihydroxy-8,8-dimethyl-3,5-dioxido-10,14-dioxo-2,4,6-trioxa-11,15-diaza-3lambda~5~,5lambda~ 5~-diphosphaheptadecan-17-yl} (2E)-3-(3,4-dihydroxy-5-methoxyphenyl)-2-propenethioate	C31H44N7O20P3S	959.157.471
1782-55-4	141117	5-Hydroxyferulic acid	C10H10O5	210.052.826
1782-47-4	4445309	5-[(1E)-3-Hydroxy-1-propen-1-yl]-3-methoxy-1,2-benzenediol	C10H12O4	196.073.563
106-60-5	134	Aminolevulinic acid	C5H9NO3	131.058.243
09/02/6538	4446734	(3b,5a)-Ergostan-3-ol	C28H50O	402.386.169
820-11-1	58	2-Phosphoglyceric acid	C3H7O7P	185.992.935
2464-23-5	96	3-mercapto-pyruvic acid	C3H4O3S	119.988.113
18944-28-0	27472569	(2R)-2-Amino-1-hydroxy-3-octadecanone hydrochloride (1:1)	C18H38ClNO2	335.259.094
1553-55-5	82627	3-hydroxy-3-methylglutaryl-CoA	C27H44N7O20P3S	911.157.471
2627-73-8	80	4,5,6-Trihydroxy-2-oxo-7-(phosphonooxy)heptanoic acid	C7H13O10P	288.024.628
482-67-7	965	9-{5-O-[Hydroxy(sulfooxy)phosphoryl]-3-O-phosphonopentofuranosyl}-9H-purin-6-amine	C10H15N5O13P2S	506.986.237
3633-59-8	622	[5-(6-Amino-9H-purin-9-yl)-3,4-dihydroxytetrahydro-2-furanyl]methyl 3-hydroxy-2,2-dimethyl-4-oxo-4-({3-oxo-3-[(2-sulfanylethyl)amino]propyl}amino)butyl dihydrogen diphosphate	C21H35N7O13P2S	687.148.865
77736-43-7	29787678	(1S,3S,3aS,8S,9R,12aS)-1-[(3R,4R)-3,4-Dihydroxy-6-methyl-2-heptanyl]-8,9-dihydroxy-3,12a-dimethylhexadecahydro-6H-benzo[c]indeno[5,4-e]oxepin-6-one	C27H46O6	466.329.437
75912-18-4	4472205	24-Hydroxytetracosanoic acid	C24H48O3	384.360.352
474-40-8	4447663	Sitosterol alpha1	C30H50O	426.386.169
506-45-6	4446049	22-Hydroxydocosanoic acid	C22H44O3	356.329.041
62643-46-3	4446046	20-Hydroxyicosanoic acid	C20H40O3	32.829.776
499-30-9	570928	1-S-[(1E)-3-Phenyl-N-(sulfonatooxy)propanimidoyl]-1-thio-beta-D-glucopyranose	C15H20NO9S2	422.058.502
583-92-6	460	4-(Methylsulfanyl)-2-oxobutanoic acid	C5H8O3S	148.019.409
759-05-7	48	alpha-Ketoisovaleric acid	C5H8O3	11.604.734
544-57-0	92507	2-Hydroxytetracosanoic acid	C24H48O3	384.360.352
142-08-5	8537	2-pyridone	C5H5NO	95.037.117
149-57-5	6341	Isobutyric acid	C4H8O2	88.052.429
206440-72-4	30	2,3,4-Trihydroxy-3-methylbutyl dihydrogen phosphate	C5H13O7P	216.039.886
05/03/3672	213	2-amino-4-hydroxy-6-hydroxymethyl-7,8-dihydropteridine	C7H9N5O2	195.075.623
3329-38-2	4895979	(9E)-18-Hydroxy-9-octadecenoic acid	C18H34O3	298.250.793
506-13-8	10034	16-hydroxypalmitic acid	C16H32O3	272.235.138
13920-14-4	4444344	(all-E)-Phytoene	C40H64	544.500.793
85551-10-6	4444088	8-{(1S,5S)-4-Oxo-5-[(2Z)-2-penten-1-yl]-2-cyclopenten-1-yl}octanoic acid	C18H28O3	292.203.857
3233-90-7	390182	10,16-Dihydroxyhexadecanoic acid	C16H32O4	288.230.072
112-92-5	7928	Octadecan-1-ol	C18H38O	270.292.267
14364-09-1	4444086	1-O-b-D-glucopyranosyl sinapate	C17H22O10	386.121.307
629-80-1	959	1-hexadecanal	C16H32O	240.245.316
2450-31-9	2006683	Tetracosanedioic acid	C24H46O4	3.983.396
22513-81-1	308209	1,22-Docosanediol	C22H46O2	342.349.792
505-56-6	7923	behenic acid	C22H44O2	340.334.137
3155-43-9	454051	1,18-Octadecanediol	C18H38O2	28.628.717
463-40-1	4444437	Alpha-Linolenic acid	C18H30O2	278.224.579
373-49-9	4506	Hexadec-9-enoic acid	C16H30O2	254.224.579
21293-29-8	253314	5-(1-Hydroxy-2,6,6-trimethyl-4-oxo-2-cyclohexen-1-yl)-3-methyl-2,4-pentadienoic acid	C15H20O4	264.136.169
78-70-6	13849981	Linalool	C10H18O	154.135.757
7362-37-0	553361	Sinapinic acid	C11H12O5	224.068.466
537-98-4	393368	Ferulic acid	C10H10O4	194.057.907
87-44-5	4444848	(-)-beta-caryophyllene	C15H24	204.187.805
62653-85-4	484866	[3-Oxo-2-(2-penten-1-yl)cyclopentyl]acetic acid	C12H18O3	210.125.595
480-20-6	642	3,5,7-Trihydroxy-2-(4-hydroxyphenyl)-2,3-dihydro-4H-chromen-4-one	C15H12O6	288.063.385
Metabolite	19588	6-Chloro-2-pyridinecarboxylic acid	C6H4ClNO2	156.993.057
Zeaxanthin	4444421	Zeaxanthin	C40H56O2	56.842.804
Zeatin riboside-O-glucoside	9887971	Cis-Zeatin-riboside-O-glucoside	C21H31N5O10	513.207.092
Zeatin 9-glucoside	8018607	trans-Zeatin-9-glucoside	C16H23N5O6	381.164.825
Zeatin 7-glucoside	8018607	trans-Zeatin-9-glucoside	C16H23N5O6	381.164.825
Xylose	5805	alpha-D-Xylopyranose	C5H10O5	150.052.826
Xanthosine 5'-monophosphate	10463791	5'-O-phosphonatoxanthosine	C10H11N4O9P	362.027.466
Violaxanthin	395237	Violaxanthin	C40H56O4	600.417.847
Vanillic acid	8155	Vanillic acid	C8H8O4	168.042.252
Uroporphyrinogen III	1146	Uroporphyrinogen IV	C40H44N4O16	836.275.208
Urea	1143	Urea	CH4N2O	60.032.364
Undecanoic acid	7888	Undecylic acid	C11H22O2	186.161.987
UMP	5808	Uridine monophosphate	C9H13N2O9P	324.035.858
UDP-Sulfoquinovose	24785030	[6-({[({[5-(2,4-Dioxo-3,4-dihydro-1(2H)-pyrimidinyl)-3,4-dihydroxytetrahydro-2-furanyl]methoxy}phosphinato)oxy]phosphinato}oxy)-3,4,5-trihydroxytetrahydro-2H-pyran-2-yl]methanesulfonate (non-preferred name)	C15H21N2O19P2S	626.995.117
UDP-D-xylose	388324	[(2R,3S,4R)-5-(2,4-Dioxo-3,4-dihydro-1(2H)-pyrimidinyl)-3,4-dihydroxytetrahydro-2-furanyl]methyl (3R,4S,5R)-3,4,5-trihydroxytetrahydro-2H-pyran-2-yl dihydrogen diphosphate	C14H22N2O16P2	536.044.434
UDP-D-glucuronate	16522	(2S,3S,4S,5R,6R)-6-{[{[{[(2R,3S,4R,5R)-5-(2,4-Dioxo-3,4-dihydro-1(2H)-pyrimidinyl)-3,4-dihydroxytetrahydro-2-furanyl]methoxy}(hydroxy)phosphoryl]oxy}(hydroxy)phosphoryl]oxy}-3,4,5-trihydroxytetrahydro -2H-pyran-2-carboxylic acid	C15H22N2O18P2	580.034.302
UDP-D-glucose	8308	Uridine diphosphate glucose	C15H24N2O17P2	566.054.993
UDP-D-galacturonate	388405	(2S,3R,4S,5R)-6-{[{[{[(2R,3S,4R)-5-(2,4-Dioxo-3,4-dihydro-1(2H)-pyrimidinyl)-3,4-dihydroxytetrahydro-2-furanyl]methoxy}(hydroxy)phosphoryl]oxy}(hydroxy)phosphoryl]oxy}-3,4,5-trihydroxytetrahydro-2H-py ran-2-carboxylic acid	C15H22N2O18P2	580.034.302
UDP-D-galactose	17069	Uridine diphosphategalactose	C15H24N2O17P2	566.054.993
UDP	5809	uridine 5′-diphosphate	C9H14N2O12P2	404.002.197
Ubiquinone 9	4444118	ubiquinone-9	C54H82O4	794.621.338
Tyramine	5408	Tyramine	C8H11NO	137.084.061
Tridecanoic acid	12013	Tridecylic acid	C13H26O2	214.193.283
Trehalose	7149	alpha,alpha-Trehalose	C12H22O11	342.116.211
trans-Zeatin riboside monophosphate	9735808	N-[(2E)-4-Hydroxy-3-methyl-2-buten-1-yl]adenosine 5'-(dihydrogen phosphate)	C15H22N5O8P	431.120.605
trans-Zeatin	395716	Zeatin	C10H13N5O	219.112.015
trans-Cinnamic acid	392447	Cinnamic acid	C9H8O2	148.052.429
trans-4-Hydroxy-L-proline	5605	L-Hydroxyproline	C5H9NO3	131.058.243
Tetrahydrofolate	82572	Tetrahydrofolic acid	C19H23N7O6	44.517.099
Tetrahomomethionine	21865786	2-Amino-8-(methylsulfanyl)octanoic acid	C9H19NO2S	205.113.647
Teasterone	21864885	teasterone	C28H48O4	448.355.255
Syringic acid	10289	Syringic acid	C9H10O5	198.052.826
Syringaldehyde	8333	Syringaldehyde	C9H10O4	182.057.907
Sulfate	1085	Sulfate dianion	O4S	95.952.827
Sucrose	5768	Sucrose	C12H22O11	342.116.211
Succinic acid	1078	Succinic acid	C4H6O4	118.026.611
Stigmasterol	4444352	Stigmasterol	C29H48O	412.370.514
Stearic acid	5091	Stearic acid	C18H36O2	284.271.515
Squalene	553635	Squalene	C30H50	410.391.266
Sphinganine-1-phosphate	559277	(2S,3R)-2-Amino-3-hydroxyoctadecyl dihydrogen phosphate	C18H40NO5P	381.264.404
Sphinganine	3014	2-Amino-1,3-octadecanediol	C18H39NO2	301.298.065
Sirohydrochlorin	170186	3,3',3'',3'''-[(7S,8S,12S,13S)-3,8,13,17-Tetrakis(carboxymethyl)-8,13-dimethyl-7,8,12,13-tetrahydroporphyrin-2,7,12,18-tetrayl]tetrapropanoic acid	C42H46N4O16	862.290.894
Siroheme	1065	Iron(3+) 3,8,13,17-tetrakis(2-carboxyethyl)-2,7,12,18-tetrakis(carboxymethyl)-12,18-dimethyl-2,7,8,9,12,13,17,18-octahydro-1H-porphine-21,22,23-triide	C42H49FeN4O16	921.249.329
Sinigrin	4576678	sinigrin	C10H16KNO9S2	396.990.356
Sinapyl alcohol	4444145	Sinapyl alcohol	C11H14O4	210.089.203
Sinapoyl-CoA	4484114	S-{(3S,5R)-1-[(2R,3S,4R,5R)-5-(6-Amino-9H-purin-9-yl)-4-hydroxy-3-(phosphonooxy)tetrahydro-2-furanyl]-3,5,9-trihydroxy-8,8-dimethyl-3,5-dioxido-10,14-dioxo-2,4,6-trioxa-11,15-diaza-3lambda~5~,5lambda~ 5~-diphosphaheptadecan-17-yl} (2E)-3-(4-hydroxy-3,5-dimethoxyphenyl)-2-propenethioate	C32H46N7O20P3S	973.173.096
Sinapoyl-(S)-malate	4444177	(3S)-4-{4-[(E)-2-Carboxyvinyl]-2,6-dimethoxyphenoxy}-3-hydroxy-4-oxobutanoic acid	C15H16O9	340.079.437
Sinapine	80576	Sinapine	C16H24NO5	310.164.886
Sinapic acid	10290	Sinapic acid	C11H12O5	224.068.466
Shikimic acid	8412	(-)-Shikimic acid	C7H10O5	174.052.826
Scopolin	91509	Scopolin	C16H18O9	354.095.093
Salicylic acid	331	Salicylic acid	C7H6O3	138.031.693
Saccharopine	141086	saccharopine	C11H20N2O6	276.132.141
Rapalexin A	17260025	3-Isothiocyanato-4-methoxy-1H-indole	C10H8N2OS	204.035.736
Raffinose	388379	Raffinose	C18H32O16	504.169.037
Quinolinic acid	1037	Quinolinic acid	C7H5NO4	167.021.851
Quinic acid	10246715	D-(−)-Quinic acid	C7H12O6	192.063.385
Quercetin 3-O-beta-D-glucopyranosyl-7-O-alpha-L-rhamnopyranoside	4444051	Quercetin	C15H10O7	302.042.664
Quercetin 3-O-[6''-O-rhamnosyl)glucoside] 7-O-rhamnoside	4444051	Quercetin	C15H10O7	302.042.664
Quercetin 3,7-di-O-alpha-L-rhamnopyranoside	4444051	Quercetin	C15H10O7	302.042.664
Quercetin	4444051	Quercetin	C15H10O7	302.042.664
Pyruvic acid	1031	Pyruvic acid	C3H4O3	88.016.045
Pyroglutamic acid	485	Pyroglutamic acid	C5H7NO3	129.042.587
Pyridoxine 5-phosphate	1026	[5-Hydroxy-4-(hydroxymethyl)-6-methyl-3-pyridinyl]methyl dihydrogen phosphate	C8H12NO6P	249.040.222
Pyridoxamine phosphate	1024	Pyridoxamine 5'-phospate	C8H13N2O5P	248.056.213
Pyridoxamine	1023	PYRIDOXAMINE	C8H12N2O2	168.089.874
Pyridoxal phosphate	1022	Pyridoxal 5'-phosphate	C8H10NO6P	247.024.567
Pyridoxal	1021	Pyridoxal	C8H9NO3	167.058.243
Protoporphyrinogen IX	108741	3,3'-(3,7,12,17-Tetramethyl-8,13-divinyl-5,10,15,20,22,24-hexahydroporphyrin-2,18-diyl)dipropanoic acid	C34H40N4O4	568.304.932
Protoporphyrin IX	10469486	protoporphyrin	C34H34N4O4	562.257.996
Progoitrin	570938	1-S-[(1E,3R)-3-Hydroxy-N-(sulfonatooxy)-4-pentenimidoyl]-1-thio-beta-D-glucopyranose	C11H18NO10S2	38.803.775
Porphobilinogen	995	5-(aminomethyl)-4-(carboxymethyl)-Pyrrole-3-propionic acid	C10H14N2O4	226.095.352
Plastoquinone 9	4938558	plastoquinone	C53H80O2	748.615.845
Phytyl diphosphate	25939473	phytyl diphosphate	C20H39O7P2	45.321.875
Phytol	4444094	Phytol	C20H40O	296.307.922
Phosphoribosyl-formamido-carboxamide	145893	5-Formamidoimidazole-4-carboxamide ribotide	C10H15N4O9P	366.057.678
Phosphoribosyl-ATP	984	6-Amino-9-[5-O-(hydroxy{[hydroxy(phosphonooxy)phosphoryl]oxy}phosphoryl)pentofuranosyl]-1-(5-O-phosphonopentofuranosyl)-9H-purin-1-ium	C15H26N5O20P4	720.011.597
Phosphate	1032	Phosphate trianion	O4P	94.955.063
Phenylpyruvic acid	972	Phenylpyruvic acid	C9H8O3	164.047.348
Phenylacetothiohydroximate	2543884	N-Hydroxy-2-phenylethanethioamide	C8H9NOS	167.040.482
Phenylacetonitrile	13839308	Benzyl cyanide	C8H7N	117.057.846
Phenylacetaldoxime	7912546	phenylacetaldoxime	C8H9NO	13.506.842
Peonidin 3-[6-(3-glucosylcaffeyl)glucoside]-5-glucoside	144246	3,4',5,7-tetrahydroxy-3'-methoxy-2-phenylbenzopyrylium chloride	C16H13ClO6	33.604.007
Pentahomomethionine	21865787	2-Amino-9-(methylsulfanyl)nonanoic acid	C10H21NO2S	219.129.303
Pentadecanoic acid	13249	Pentadecanoic acid	C15H30O2	242.224.579
Pelargonidin	389676	Pelargonidin	C15H11O5	271.060.089
Pantothenic acid	963	pantothenic acid	C9H17NO5	219.110.672
Palmitic acid	960	Palmitic acid	C16H32O2	256.240.234
p-Coumaryl alcohol	85079	4-(3-Hydroxyprop-1-en-1-yl)phenol	C9H10O2	150.068.085
p-Coumaric acid	553148	4-Coumaric acid	C9H8O3	164.047.348
p-Aminobenzoic acid	953	4-Aminobenzoic acid	C7H7NO2	137.047.684
Oxalic acid	946	Oxalic acid	C2H2O4	89.995.308
Orotidine 5'-phosphate	141140	orotidine 5′-monophosphate	C10H13N2O11P	368.025.696
Orotate	1232048	4,5-dihydroorotate	C5H3N2O4	155.009.827
Oleic acid	393217	Oleic acid	C18H34O2	28.225.589
Octadecadiene-1,18-diol	11629802	Octadecanedial	C18H34O2	28.225.589
Nicotinic acid adenine dinucleotide	145042	[[(2R,3S,4R,5R)-5-(6-aminopurin-9-yl)-3,4-dihydroxy-tetrahydrofuran-2-yl]methoxy-hydroxy-phosphoryl] [(2R,3S,4R,5R)-5-(3-carboxypyridin-1-ium-1-yl)-3,4-dihydroxy-tetrahydrofuran-2-yl]methyl phosphate	C21H26N6O15P2	66.409.314
Nicotinic acid	913	Niacin	C6H5NO2	123.032.028
Nicotinate mononucleotide	108822	Nicotinic acid mononucleotide	C11H15NO9P	336.047.882
Nicotinamide	911	Niacinamide	C6H6N2O	122.048.012
Naringenin chalcone	4444447	naringenin chalcone	C15H12O5	272.068.481
Naringenin	388383	Naringenin	C15H12O5	272.068.481
NAD	5681	Nicotinamide adenine dinucleotide	C21H27N7O14P2	663.109.131
N-Succinyl-LL-2,6-diaminoheptanedioate	1160	2-Amino-6-[(3-carboxypropanoyl)amino]heptanedioic acid	C11H18N2O7	290.111.389
N-Succinyl-2-L-amino-6-oxopimelate	389314	(2S)-2-[(3-Carboxypropanoyl)amino]-6-oxoheptanedioic acid	C11H15NO8	289.079.773
N-hydroxy tryptamine	10391819	N-Hydroxy-2-(1H-indol-3-yl)ethanamine	C10H12N2O	176.094.955
N-Carbamoyl-L-aspartate	84022	Carbamoylaspartate	C5H8N2O5	17.604.332
Myristoleic acid	4444564	Myristoleic acid	C14H26O2	226.193.283
Myristic acid	10539	Myristic acid	C14H28O2	228.208.923
Myrcene	28993	Myrcene	C10H16	136.125.198
Mg-protoporphyrin IX	146295	Magnesium hydrogen 3,3'-(3,7,12,17-tetramethyl-8,13-divinylporphine-21,24-diide-2,18-diyl)dipropanoate (1:2:1)	C34H32MgN4O4	584.227.417
Mevalonic acid	388367	Mevalonic acid	C6H12O4	148.073.563
Mevalonate 5-phosphate	463	3-Hydroxy-3-methyl-5-(phosphonooxy)pentanoic acid	C6H13O7P	228.039.886
Mevalonate 5-diphosphate	388531	5-Diphosphomevalonic acid	C6H14O10P2	308.006.226
Methylbenzoate	6883	methylbenzoate	C8H8O2	136.052.429
Methyl jasmonate	4445210	Methyl Jasmonate	C13H20O3	224.141.251
meso-Erythritol	192963	meso-Erythritol	C4H10O4	122.057.907
meso-2,6-Diaminoheptanedioate	89700	meso-2,6-Diaminopimelic acid	C7H14N2O4	190.095.352
Melibiose	17215917	Melibiose	C12H22O11	342.116.211
Malonyl CoA	559121	Malonyl CoA	C24H38N7O19P3S	853.115.601
Maleate	4450430	maleate	C4H2O4	113.996.407
Magnesium protoporphyrin monomethyl ester	389332	Magnesium 7-(2-carboxyethyl)-3-(3-methoxy-3-oxopropyl)-2,8,12,17-tetramethyl-13,18-divinylporphine-21,23-diide	C35H34MgN4O4	598.243.042
Lycopene	394156	Lycopene	C40H56	536.438.232
LL-2,6-Diaminoheptanedioate	388416	(S,S)-2,6-diaminopimelic acid	C7H14N2O4	190.095.352
Liquiritigenin	1818	4',7-Dihydroxyflavanone	C15H12O4	256.073.547
Lignoceric acid	10724	Lignoceric acid	C24H48O2	368.365.417
Leucocyanidin	64694	Flavan-3,3',4,4',5,7-hexol	C15H14O7	306.073.944
Lauric acid	3756	Lauric acid	C12H24O2	200.177.628
L-Valine	6050	L-(+)-Valine	C5H11NO2	117.078.979
L-Lactic acid	96860	L-(+)-lactic acid	C3H6O3	90.031.693
L-Kynurenine	141580	L-Kynurenine	C10H12N2O3	208.084.793
L-Histidinol phosphate	388515	(2S)-2-Amino-3-(1H-imidazol-4-yl)propyl dihydrogen phosphate	C6H12N3O4P	221.056.549
L-Histidinol	144886	histidinol	C6H11N3O	14.109.021
L-Glutamic acid	30572	L-(+)-Glutamic acid	C5H9NO4	147.053.162
L-Glutamate 5-semialdehyde	167744	l-Glutamic-gamma-semialdehyde	C5H9NO3	131.058.243
L-Glutamate 1-semialdehyde	114525	L-Glutamate 1-semialdehyde	C5H9NO3	131.058.243
L-Gluconolactone	2015012	tert-Butyl (2-hydroxyethyl)carbamate	C7H15NO3	161.105.194
L-gamma-Glutamyl-L-cysteine	110467	gamma-Glu-Cys	C8H14N2O5S	250.062.347
L-Formylkynurenine	388843	(2S)-2-Amino-4-(2-formamidophenyl)-4-oxobutanoic acid	C11H12N2O4	236.079.712
L-delta1-Pyrroline-5-carboxylate	389057	3,4-Dihydro-2H-pyrrole-5-carboxylic acid	C5H7NO2	113.047.676
L-Dehydroascorbate	182283	(5R)-5-[(1R)-1,2-Dihydroxyethyl]-2,3,4(5H)-furantrione	C6H6O6	174.016.434
L-Aspartic acid	5745	L-(+)-Aspartic acid	C4H7NO4	133.037.506
L-Aspartate 4-semialdehyde	388372	(2S)-2-Amino-4-oxobutanoic acid	C4H7NO3	117.042.595
L-Asparagine	6031	L-(-)-Asparagine	C4H8N2O3	132.053.497
L-Asparaginate	5745	L-(+)-Aspartic acid	C4H7NO4	133.037.506
L-Arogenate	388450	Arogenate	C10H13NO5	227.079.376
L-4-Aspartyl phosphate	134354	4-Oxo-O-phosphono-L-homoserine	C4H8NO7P	213.003.845
L-2-Aminoadipate	10661856	Aminoadipate	C6H9NO4	15.905.426
L-(-)-Malic acid	193317	L-(−)-Malic acid	C4H6O5	13.402.153
ketopantoic acid	37	4-Hydroxy-3,3-dimethyl-2-oxobutanoic acid	C6H10O4	146.057.907
Kaempferol 3-gentiobioside-7-rhamnoside	4444395	Kaempferol	C15H10O6	286.047.729
Kaempferol 3-galactoside-7-rhamnoside	22912808	Kaempferol-3-Galactoside-6''-Rhamnoside-3'''-Rhamnoside	C33H40O19	74.021.637
Kaempferol	4444395	Kaempferol	C15H10O6	286.047.729
Isopentenyl diphosphate	13115335	isopentenyl diphosphate	C5H9O7P2	242.983.994
Isopentenyl adenosine monophosphate	54923	Adenosine	C10H13N5O4	267.096.741
Isoliquiritigenin	412	1-(2,4-Dihydroxyphenyl)-3-(4-hydroxyphenyl)-2-propen-1-one	C15H12O4	256.073.547
Isocitric acid	1161	isocitric acid	C6H8O7	192.027.008
Isochorismate	787	5-[(1-Carboxyvinyl)oxy]-6-hydroxy-1,3-cyclohexadiene-1-carboxylic acid	C10H10O6	226.047.745
Indole-3-glycerol phosphate	777	2,3-Dihydroxy-3-(1H-indol-3-yl)propyl dihydrogen phosphate	C11H14NO6P	287.055.878
Indole-3-carboxylic acid beta-D-glucopyranosyl ester	10289	Syringic acid	C9H10O5	198.052.826
Indole-3-carboxylic acid	63063	3-Indolecarboxylic acid	C9H7NO2	161.047.684
Indole-3-carboxaldehyde	9838	3-Formylindole	C9H7NO	145.052.765
Indole-3-butyric acid	8298	Indole-3-butyric acid	C12H13NO2	203.094.635
Indole-3-acetonitrile	312357	3-Indoleacetonitrile	C10H8N2	156.068.741
Indole-3-acetic acid	780	Indole-3-acetic acid	C10H9NO2	175.063.324
Indole-3-acetaldoxime	4522197	indole-3-acetaldoxime	C10H10N2O	174.079.315
IMP	8264	Inosinic acid	C10H13N4O8P	348.047.089
Imidazole acetol phosphate	770	3-(1H-Imidazol-4-yl)-2-oxopropyl dihydrogen phosphate	C6H9N2O5P	220.024.902
Hydroxymethylbilane	767	Hydroxymethylbilane	C40H46N4O17	854.285.767
Hydrogen sulfide	391	Hydrogen sulfide	H2S	3.398.772
Hydrocyanic acid	748	Hydrogen cyanide	CHN	27.010.899
Homogentisate	4573931	(2,5-Dihydroxyphenyl)acetate	C8H7O4	167.034.988
Hexahomomethionine	21865788	2-Amino-10-(methylsulfanyl)decanoic acid	C11H23NO2S	233.144.943
Hexadecane-1,16-dioic acid	10027	hexadecandioic acid	C16H30O4	286.214.417
Hexacosanoic acid	10037	Cerotic acid	C26H52O2	396.396.729
Heptadecanoic acid	10033	Margaric acid	C17H34O2	27.025.589
Guanosine triphosphate	6569	Guanosine triphosphate	C10H16N5O14P3	522.990.662
Glyoxylic acid	740	Glyoxylic acid	C2H2O3	74.000.397
Glycolaldehyde	736	Glycolaldehyde	C2H4O2	6.002.113
Glycerol 3-phosphate	734	Glycerol 3-phosphate	C3H9O6P	172.013.672
Glycerol 2-phosphate	2431	Glycerol-2-phosphate	C3H9O6P	172.013.672
Glycerol	733	glycerine	C3H8O3	9.204.734
Glyceraldehyde 3-phosphate	709	glyceraldehyde 3-phosphate	C3H7O6P	169.998.032
Glyceraldehyde	731	Glyceraldehyde	C3H6O3	90.031.693
Gibberellin A9	10222078	gibberellin A9	C19H24O4	31.616.745
Gibberellin A8	4444216	gibberellin A8	C19H24O7	364.152.191
Gibberellin A71	6223	Gibberellic acid	C19H22O6	346.141.632
Gibberellin A53	389744	gibberellin A53	C20H28O5	348.193.665
Gibberellin A51	391672	(1R,2R,5R,8R,9S,10R,13R)-13-Hydroxy-11-methyl-6-methylene-16-oxo-15-oxapentacyclo[9.3.2.1~5,8~.0~1,10~.0~2,8~]heptadecane-9-carboxylic acid	C19H24O5	332.162.384
Gibberellin A5	4445248	gibberellin A5	C19H22O5	330.146.729
Gibberellin A44	4573921	gibberellin A44	C20H26O5	346.178.009
Gibberellin A41	6223	Gibberellic acid	C19H22O6	346.141.632
Gibberellin A4	10222155	Gibberellin A4	C19H24O5	332.162.384
Gibberellin A37	4574050	(1R,2R,5R,8R,9S,10S,17S)-17-Hydroxy-11-methyl-6-methylene-12-oxo-13-oxapentacyclo[9.3.3.1~5,8~.0~1,10~.0~2,8~]octadecane-9-carboxylic acid	C20H26O5	346.178.009
Gibberellin A36	391669	(1alpha,2beta,4aalpha,4bbeta,10beta)-4a-Formyl-2-hydroxy-1-methyl-8-methylenegibbane-1,10-dicarboxylic acid	C20H26O6	362.172.943
Gibberellin A34	391675	(1R,2R,5R,8R,9S,10R,12R,13S)-12,13-Dihydroxy-11-methyl-6-methylene-16-oxo-15-oxapentacyclo[9.3.2.1~5,8~.0~1,10~.0~2,8~]heptadecane-9-carboxylic acid	C19H24O6	348.157.288
Gibberellin A3	6223	Gibberellic acid	C19H22O6	346.141.632
Gibberellin A29	20126621	gibberellin A29	C19H24O6	348.157.288
Gibberellin A27	6223	Gibberellic acid	C19H22O6	346.141.632
Gibberellin A25	28639068	(1alpha,4aalpha,4bbeta,10beta)-1-Methyl-8-methylenegibbane-1,4a,10-tricarboxylic acid	C20H26O6	362.172.943
Gibberellin A24	391668	gibberellin A24	C20H26O5	346.178.009
Gibberellin A20	20015789	gibberellin A20	C19H24O5	332.162.384
Gibberellin A19	4573832	gibberellin A19	C20H26O6	362.172.943
Gibberellin A17	4574148	(1alpha,4aalpha,4bbeta,10beta)-7-Hydroxy-1-methyl-8-methylenegibbane-1,4a,10-tricarboxylic acid	C20H26O7	378.167.847
Gibberellin A15	391667	(1alpha,4aalpha,4bbeta,10beta)-4a-(Hydroxymethyl)-1-methyl-8-methylenegibbane-1,10-dicarboxylic acid	C20H28O5	348.193.665
Gibberellin A13	4476425	(1alpha,2beta,4bbeta,10beta)-2-Hydroxy-1-methyl-8-methylenegibbane-1,4a,10-tricarboxylic acid	C20H26O7	378.167.847
Gibberellin A12 aldehyde	167954	(1alpha,4aalpha,4bbeta,10beta)-10-Formyl-1,4a-dimethyl-8-methylenegibbane-1-carboxylic acid	C20H28O3	316.203.857
Gibberellin A12	391664	(1alpha,4aalpha,4bbeta,10beta)-1,4a-Dimethyl-8-methylenegibbane-1,10-dicarboxylic acid	C20H28O4	332.198.761
Gibberellin A1	4444071	gibberellin A1	C19H24O6	348.157.288
Geranylgeranyl diphosphate	20016452	geranylgeranyl diphosphate	C80H132O7P2	1.266.944.824
Geranyl diphosphate	393471	geranyl diphosphate	C10H20O7P2	31.406.842
GDP-L-galactose	712	[5-(2-Amino-6-oxo-1,6-dihydro-9H-purin-9-yl)-3,4-dihydroxytetrahydro-2-furanyl]methyl-3,4,5-trihydroxy-6-(hydroxymethyl)tetrahydro-2H-pyran-2-yldihydrogen-diphosphat	C16H25N5O16P2	605.077.148
GDP-L-fucose	388350	Guanosine diphosphate fucose	C16H25N5O15P2	589.082.214
GDP-D-mannose	17372	GDP-alpha-D-mannose	C16H25N5O16P2	605.077.148
GDP-4-dehydro-6-deoxy-D-mannose	388554	[(2R,3S,4R,5R)-5-(2-Amino-6-oxo-1,6-dihydro-9H-purin-9-yl)-3,4-dihydroxytetrahydro-2-furanyl]methyl (2R,3S,4R,6R)-3,4-dihydroxy-6-methyl-5-oxotetrahydro-2H-pyran-2-yl dihydrogen diphosphate (non-prefe rred name)	C16H23N5O15P2	587.066.589
gamma-Tocopherol	83708	gamma-tocopherol	C28H48O2	416.365.417
gamma-Aminobutyric acid	116	gamma-Aminobutyric acid	C4H9NO2	103.063.332
Galactinol	19402461	galactinol	C12H22O11	342.116.211
Fumaric acid	10197150	Fumaric acid	C4H4O4	116.010.956
Fumarate	4573886	fumarate	C4H2O4	113.996.407
Feruloyl-CoA	570874	S-{1-[5-(6-Amino-9H-purin-9-yl)-4-hydroxy-3-(phosphonooxy)tetrahydro-2-furanyl]-3,5,9-trihydroxy-8,8-dimethyl-3,5-dioxido-10,14-dioxo-2,4,6-trioxa-11,15-diaza-3lambda~5~,5lambda~5~-diphosphaheptadecan -17-yl} 3-(4-hydroxy-3-methoxyphenyl)-2-propenethioate	C31H44N7O19P3S	943.162.537
Ferulic acid	393368	Ferulic acid	C10H10O4	194.057.907
Farnesyl diphosphate	9307839	farnesyl diphosphate	C15H28O7P2	382.131.012
Ethylene glycol	13835235	Ethylene glycol	C2H6O2	62.036.777
Ethylene	6085	Ethylene	C2H4	280.313
ent-Copalyl diphosphate	4444419	5beta,9alpha,10alpha-labda-8(20),13-dien-15-yl diphosphate	C20H36O7P2	450.193.634
ent-7alpha-Hydroxykaur-16-en-19-oic acid	391681	(5beta,7beta,8alpha,9beta,10alpha,13alpha)-7-Hydroxykaur-16-en-18-oic acid	C20H30O3	318.219.482
Eicosan-1-ol	11898	EICOSANOL	C20H42O	298.323.578
dTDP-L-rhamnose	108806	[(2R,3S,5R)-3-Hydroxy-5-(5-methyl-2,4-dioxo-3,4-dihydro-1(2H)-pyrimidinyl)tetrahydro-2-furanyl]methyl (2R,3R,4R,5R,6S)-3,4,5-trihydroxy-6-methyltetrahydro-2H-pyran-2-yl dihydrogen diphosphate (non-pre ferred name)	C16H26N2O15P2	548.080.811
dTDP-D-glucose	388455	[(2R,3S,5R)-3-Hydroxy-5-(5-methyl-2,4-dioxo-3,4-dihydro-1(2H)-pyrimidinyl)tetrahydro-2-furanyl]methyl (3R,4S,5S,6R)-3,4,5-trihydroxy-6-(hydroxymethyl)tetrahydro-2H-pyran-2-yl dihydrogen diphosphate (n on-preferred name)	C16H26N2O16P2	564.075.745
Dotriacontanoic acid	18168	Lacceroic acid	C32H64O2	480.490.631
Dimethylallyl diphosphate	13115336	Dimethylallyl pyrophosphate trianion	C5H9O7P2	242.983.994
Dihydrozeatin riboside-5'-monophosphate	29696	2-methyl-4-(1H-purin-6-ylamino)butan-1-ol	C10H15N5O	221.127.655
Dihydrozeatin riboside	464869	N-(4-Hydroxy-3-methylbutyl)-9-pentofuranosyl-9H-purin-6-amine	C15H23N5O5	353.169.922
Dihydrozeatin O-glucoside	24784719	2-Methyl-4-(1H-purin-6-ylamino)butyl hexopyranoside	C16H25N5O6	383.180.481
Dihydrozeatin	29696	2-methyl-4-(1H-purin-6-ylamino)butan-1-ol	C10H15N5O	221.127.655
Dihydrosirohydrochlorin	647	3,3',3'',3'''-[3,8,13,17-Tetrakis(carboxymethyl)-8,13-dimethyl-7,8,12,13,14,15,20,24-octahydroporphyrin-2,7,12,18-tetrayl]tetrapropanoic acid	C42H50N4O16	866.322.205
Dihydroquercetin	388626	Taxifolin	C15H12O7	304.058.289
Dihydroneopterin triphosphate	108735	dihydroneopterin triphosphate	C9H16N5O13P3	494.995.758
Dihydroneopterin	639	2-Amino-6-(1,2,3-trihydroxypropyl)-7,8-dihydro-4(1H)-pteridinone	C9H13N5O4	255.096.756
Dihydrodipicolinic acid	379273	Dihydrodipicolinic acid	C7H7NO4	169.037.506
Dihomomethionine	198597	6-(Methylsulfanyl)norleucine	C7H15NO2S	177.082.352
delta-Tocopherol	83144	E-Mix D	C27H46O2	402.349.792
delta-Carotene	4904570	delta-carotene	C40H56	536.438.232
Decanoic acid	2863	Capric Acid	C10H20O2	172.146.332
Daidzein	4445025	Daidzein	C15H10O4	254.057.907
D-Ribulose 1,5-bisphosphate	19951541	D-Ribulose 1,5-bisphosphate	C5H8O11P2	30.595.639
D-myo-Inositol 1-phosphate	96903	(2R,3R,5S,6R)-2,3,4,5,6-Pentahydroxycyclohexyl dihydrogen phosphate	C6H13O9P	260.029.724
D-myo-Inositol 1,4-bisphosphate	111287	(1R,2R,3S,4R,5S,6S)-3,4,5,6-Tetrahydroxy-1,2-cyclohexanediyl bis[dihydrogen (phosphate)]	C6H14O12P2	339.996.063
D-myo-Inositol 1,4,5-triphosphate	388562	(1R,2R,3S,4R,5R,6S)-3,5,6-Trihydroxy-1,2,4-cyclohexanetriyl tris[dihydrogen (phosphate)]	C6H15O15P3	419.962.372
D-Mannose 6-phosphate	19969422	d-mannose 6-phosphate	C6H11O9P	258.015.167
D-Mannose 1-phosphate	388412	alpha-D-(+)-mannose-1-phosphate	C6H13O9P	260.029.724
D-Mannitol	6015	D-(-)-Mannitol	C6H14O6	182.079.041
D-Glyceric acid	388334	D-(+)-Glyceric acid	C3H6O4	106.026.611
D-Glyceraldehyde 3-phosphate	388314	d-glyceraldehyde 3-phosphate	C3H7O6P	169.998.032
D-Glucose 6-phosphate	19952394	Glucose 6-phosphate	C6H11O9P	258.015.167
D-Glucose	5589	D-Glucopyranose	C6H12O6	180.063.385
D-Gluconate	4925340	D-gluconate anion	C6H11O7	195.051.025
D-Galacturonic acid	76444	D-Galacturonic acid	C6H10O7	194.042.648
D-Fructose 6-phosphate	62713	fructose 6-phosphate	C6H13O9P	260.029.724
D-Fructose 2,6-bisphosphate	94762	Fructose 2,6-diphosphate	C6H14O12P2	339.996.063
D-Fructose 1,6-bisphosphate	9848	Harden-Young ester	C6H14O12P2	339.996.063
D-Fructose	5764	D-(&minus,)-Fructose	C6H12O6	180.063.385
D-erythro-Imidazolylglycerol phosphate	1032	Phosphate trianion	O4P	94.955.063
D-Cysteine	83819	D-Cysteine	C3H7NO2S	121.019.745
D-Coenzyme A	2654	Cimetidine	C10H16N6S	252.115.707
Cycloeucalenol	91880	(3beta,4alpha,5alpha,9beta)-4,14-Dimethyl-9,19-cycloergost-24(28)-en-3-ol	C30H50O	426.386.169
Cyanidin 3-sambubioside-5-glucoside	8372743	Cyanidin-3-O-(2''-O-beta-xylopyranosyl-beta-glucopyranoside)-5-O-beta-glucopyranoside	C32H39O20	743.202.942
Cyanidin 3-O-[2-O-(2-O-(sinapoyl)-bata-D-xylopyranosyl) 6-O-(4-O-(beta-D-glucopyranosyl)-p-coumaroyl-bata-D-glucopyranoside] 5-O-[6-O-(malonyl) bata-D-glucopyranoside]	61546	Cyanidin Chloride	C15H11ClO6	322.024.414
Cyanidin 3-O-[2''-O-(xylosyl)-6''-O-(p-O-(glucosyl)-p-coumaroyl) glucoside] 5-O-glucoside	24842244	2-(3,4-Dihydroxyphenyl)-3-[(6-O-{(2E)-3-[4-(beta-D-threo-hexopyranosyloxy)phenyl]-2-propenoyl}-2-O-[(2xi)-beta-D-erythro-pentopyranosyl]-beta-D-threo-hexopyranosyl)oxy]-7-hydroxy-5-chromeniumyl beta-D -threo-hexopyranoside	C47H55O27	105.129.248
Cyanidin 3-O-[2''-O-(xylosyl)-6''-O-(p-coumaroyl) glucoside] 5-O-malonylglucoside	28639084	5-{[6-O-(Carboxylatoacetyl)-beta-D-glucopyranosyl]oxy}-2-(3,4-dihydroxyphenyl)-7-oxido-3-chromeniumyl 6-O-{(2E)-3-[4-(beta-D-glucopyranosyloxy)phenyl]-2-propenoyl}-2-O-beta-D-xylopyranosyl-beta-D-gluc opyranoside	C50H55O30	113.527.832
Cyanidin 3-O-[2''-O-(xylosyl) glucoside] 5-O-(6'''-O-malonyl) glucoside	61546	Cyanidin Chloride	C15H11ClO6	322.024.414
Cyanidin 3-O-[2''-O-(xylosyl) 6''-O-(p-O-(glucosyl) p-coumaroyl) glucoside] 5-O-[6'''-O-(malonyl) glucoside]	28540390	5-{[6-O-(Carboxyacetyl)-beta-D-glucopyranosyl]oxy}-2-(3,4-dihydroxyphenyl)-7-hydroxy-3-chromeniumyl 6-O-{(2E)-3-[4-(beta-D-glucopyranosyloxy)phenyl]-2-propenoyl}-2-O-beta-D-xylopyranosyl-beta-D-glucop yranoside	C50H57O30	1.137.292.969
Cyanidin 3-O-[2''-O-(2'''-O-(sinapoyl) xylosyl) glucoside] 5-O-glucoside	61546	Cyanidin Chloride	C15H11ClO6	322.024.414
Cyanidin 3-O-[2''-O-(2'''-O-(sinapoyl) xylosyl) 6''-O-(p-O-(glucosyl) p-coumaroyl) glucoside] 5-O-glucoside	24842247	2-(3,4-Dihydroxyphenyl)-5-(beta-D-threo-hexopyranosyloxy)-7-hydroxy-3-chromeniumyl 6-O-{(2E)-3-[4-(beta-D-threo-hexopyranosyloxy)phenyl]-2-propenoyl}-2-O-{(2xi)-2-O-[(2E)-3-(4-hydroxy-3,5-dimethoxyphe nyl)-2-propenoyl]-beta-D-erythro-pentopyranosyl}-beta-D-threo-hexopyranoside	C58H65O31	1.257.350.464
Cyanidin 3-O-[2''-O-(2'''-O-(sinapoyl) xylosyl) 6''-O-(p-coumaroyl) glucoside] 5-O-glucoside	61546	Cyanidin Chloride	C15H11ClO6	322.024.414
Cyanidin	114193	cyanidin	C15H11O6	287.055.023
Coproporphyrinogen III	315	5,10,15,20,22,24-hexahydro-3,8,13,17-tetramethyl-2,7,12,18-Porphinetetrapropionic acid	C36H44N4O8	660.315.918
Coniferyl alcohol	1266063	Coniferol	C10H12O3	180.078.644
Coniferin	4444067	Abietin	C16H22O8	34.213.147
Coniferaldehyde	4444167	coniferyl aldehyde	C10H10O3	178.062.988
Coenzyme A	79067	Coenzyme A	C21H36N7O16P3S	767.115.234
Citric acid	305	Citric acid	C6H8O7	192.027.008
Citramalic acid	388822	citramalic acid	C5H8O5	14.803.717
cis-Zeatin riboside monophosphate	24784864	N-[(2E)-4-Hydroxy-3-methyl-2-buten-1-yl]-9-(5-O-phosphonatopentofuranosyl)-9H-purin-6-amine	C15H20N5O8P	429.106.049
cis-Zeatin	600017	cis-zeatin	C10H13N5O	219.112.015
cis-Aconitic acid	558863	(Z)-Aconitic Acid	C6H6O6	174.016.434
cis-10-Pentadecenoic acid	4471836	(10Z)-10-Pentadecenoic acid	C15H28O2	240.208.923
Chorismic acid	11542	(-)-Chorismic acid	C10H10O6	226.047.745
Choline	299	choline	C5H14NO	104.106.987
Chlorophyllide a	146273	Magnesium hydrogen 3-[14-ethyl-21-(methoxycarbonyl)-4,8,13,18-tetramethyl-20-oxido-9-vinyl-23,25-didehydro-4,21-dihydro-3H-phorbin-23-id-3-yl]propanoate (1:1:1)	C35H34MgN4O5	614.237.976
Chlorophyll b	4703947	None	C55H72MgN4O6	908.529.114
Chlorophyll a	16736115	Chlorophyll a	C55H72MgN4O5	892.535.339
CDP-choline	13207	Citicoline	C14H26N4O11P2	48.810.733
Caulilexin C	2043138	1-(Diphenylmethyl)-1,4-diazepane	C18H22N2	266.178.314
Cathasterone	21864875	(3beta,5alpha,22S,24R)-3,22-Dihydroxyergostan-6-one	C28H48O3	432.360.352
Carbamoyl phosphate	272	Carbamoylphosphate	CH4NO5P	140.982.712
Caprylic acid	370	Caprylic acid	C8H16O2	144.115.036
Canthaxanthin	4444639	Canthaxanthin	C40H52O2	564.396.729
Caffeyl alcohol	2423	Caffeic acid	C9H8O4	180.042.252
Caffeoyl-CoA	4444048	S-{1-[(2R,3S,4R,5R)-5-(6-Amino-9H-purin-9-yl)-4-hydroxy-3-(phosphonooxy)tetrahydro-2-furanyl]-3,5,9-trihydroxy-8,8-dimethyl-3,5-dioxido-10,14-dioxo-2,4,6-trioxa-11,15-diaza-3lambda~5~,5lambda~5~-dipho sphaheptadecan-17-yl} (2E)-3-(3,4-dihydroxyphenyl)-2-propenethioate	C30H42N7O19P3S	929.146.912
Caffeic aldehyde	391335	Caffeic aldehyde	C9H8O3	164.047.348
Caffeic acid	2423	Caffeic acid	C9H8O4	180.042.252
Cadaverine	13866593	Cadaverine	C5H14N2	1.021.157
Brassitin	8211978	S-Methyl (1H-indol-3-ylmethyl)carbamothioate	C11H12N2OS	220.067.032
Brassinolide	103072	Brassinolide	C28H48O6	480.345.093
Benzoic acid	238	Benzoic acid	C7H6O2	122.036.781
Behenic acid	7923	behenic acid	C22H44O2	340.334.137
Arachidic acid	10035	Arachidic acid	C20H40O2	312.302.826
Arabidopside D	28639241	(2S)-3-{[6-O-(alpha-D-Galactopyranosyl)-beta-D-galactopyranosyl]oxy}-1,2-propanediyl bis(8-{4-oxo-5-[(2Z)-2-penten-1-yl]-2-cyclopenten-1-yl}octanoate)	C51H80O17	964.539.551
Arabidopside C	28282683	3-{[(5xi)-6-O-(alpha-D-Galactopyranosyl)-alpha-L-arabino-hexopyranosyl]oxy}-2-[(6-{4-oxo-5-[(2Z)-2-penten-1-yl]-2-cyclopenten-1-yl}hexanoyl)oxy]propyl 8-{4-oxo-5-[(2Z)-2-penten-1-yl]-2-cyclopenten-1-y l}octanoate	C49H76O17	93.650.824
Arabidopside B	10192487	Arabidopside B	C45H70O12	802.486.755
Arabidopside A	10192486	arabidopside A	C43H66O12	774.455.444
Anthranilic acid	222	Anthranilic acid	C7H7NO2	137.047.684
Antheraxanthin	4444635	Antheraxanthin	C40H56O3	584.422.974
alpha-Ketoglutaric acid	50	alpha-Ketoglutaric acid	C5H6O5	14.602.153
alpha-D-Mannopyranose	161434	alpha-D-Mannopyranose	C6H12O6	180.063.385
alpha-D-Glucose 1-phosphate	58977	Cori ester (alpha-anomer)	C6H13O9P	260.029.724
alpha-D-Galactose 1-phosphate	110443	Galactose 1-phosphate	C6H13O9P	260.029.724
alpha-D-Galactopyranose	388480	.alpha.-D-Galactopyranose	C6H12O6	180.063.385
alpha,alpha-Trehalose 6-phosphate	109086	trehalose 6-phosphate	C12H23O14P	42.208.255
Allantoin	199	Allantoin	C4H6N4O3	158.043.991
Allantoic acid	198	Allantoic acid	C4H8N4O4	17.605.455
all-trans-Nonaprenyl diphosphate	4444250	(2E,6E,10E,14E,18E,22E,26E,30E)-3,7,11,15,19,23,27,31,35-Nonamethyl-2,6,10,14,18,22,26,30,34-hexatriacontanonaen-1-yl trihydrogen diphosphate	C45H76O7P2	790.506.653
AICAR	16560	Acadesine	C9H14N4O5	258.096.405
ADP-D-glucose	24604709	[[(2R,3S,4R,5R)-5-(6-aminopurin-9-yl)-3,4-dihydroxy-tetrahydrofuran-2-yl]methoxy-oxido-phosphoryl] [(2R,3R,4S,5S,6R)-3,4,5-trihydroxy-6-(hydroxymethyl)tetrahydropyran-2-yl] phosphate	C16H23N5O15P2	587.067.688
Adenylosuccinate	394323	Adenylsuccinic acid	C14H18N5O11P	463.074.036
Adenosine 5'-phosphosulfate	9821	Adenylyl sulfate	C10H14N5O10PS	427.019.897
Adenosine	54923	Adenosine	C10H13N5O4	267.096.741
Abscisic acid aldehyde	14797236	(2E,4E)-5-(1-Hydroxy-2,6,6-trimethyl-4-oxo-2-cyclohexen-1-yl)-3-methyl-2,4-pentadienal	C15H20O3	248.141.251
9-Ribosyl-trans-zeatin	4525098	N-[(2E)-4-Hydroxy-3-methyl-2-buten-1-yl]-9-pentofuranosyl-9H-purin-6-amine	C15H21N5O5	351.154.266
8-Methylsulfinyloctyl glucosinolate	24785753	1-S-[(1E)-9-(Methylsulfinyl)-N-(sulfonatooxy)nonanimidoyl]-1-thiohexopyranose	C16H30NO10S3	492.103.729
7-Methylthioheptyl glucosinolate	32042535	7-methylthioheptyl glucosinolate	C15H29NO9S3	463.100.433
7,9,9'-tri-cis-Neurosporene	26332721	(7cis,9cis,9'cis)-7',8'-Dihydro-psi,psi-carotene	C40H58	538.453.857
7,8-Dihydrofolate	641	N-(4-{[(2-Amino-4-oxo-1,4,7,8-tetrahydro-6-pteridinyl)methyl]amino}benzoyl)glutamic acid	C19H21N7O6	443.155.334
6alpha-Hydroxycampestanol	17221012	(3beta,5alpha,6alpha,24R)-Ergostane-3,6-diol	C28H50O2	418.381.073
6-Phospho-D-gluconate	82615	6-O-Phosphono-D-gluconic acid	C6H13O10P	276.024.628
6-Oxocampestanol	21374398	6-oxocampestanol	C28H48O2	416.365.417
6-Methylsulfinylhexyl glucosinolate	24784958	1-S-[(1E)-7-(Methylsulfinyl)-N-(sulfonatooxy)heptanimidoyl]-1-thiohexopyranose	C14H26NO10S3	464.072.418
6-Hydroxynicotinic acid	65756	6-Hydroxyniacin	C6H5NO3	139.026.947
6-hydroxyindole-3-carboxylic acid beta-D-glucopyranosyl ester	10289	Syringic acid	C9H10O5	198.052.826
6-hydroxyindole-3-carboxylic acid 6-O-(6'-malonyl)beta-D-glucopyranoside	10289	Syringic acid	C9H10O5	198.052.826
6-hydroxyindole-3-carboxylic acd 6-O-beta-D-glucopyranoside	10035	Arachidic acid	C20H40O2	312.302.826
6-Deoxotyphasterol	17221010	(3alpha,5alpha,22R,23R,24S)-Ergostane-3,22,23-triol	C28H50O3	434.376.007
6,9-Octadecadienedioic acid	23351163	(6Z,9Z)-Octadeca-6,9-dienedioic acid	C18H30O4	310.214.417
5-Phosphoribosylglycineamide	147	N-Glycyl-5-O-phosphonopentofuranosylamine	C7H15N2O8P	28.605.661
5-Methylsulfinylpentyl glucosinolate	570901	1-S-[(1E)-6-(Methylsulfinyl)-N-(sulfonatooxy)hexanimidoyl]-1-thio-beta-D-glucopyranose	C13H24NO10S3	450.056.793
5-Methylsufinylpentyl nitrile	1363309	3-(2,3-Dioxo-2,3-dihydro-indol-1-yl)-propionitrile	C11H8N2O2	200.058.578
5-Methyl-tetrahydrofolate	388371	5-Methyltetrahydrofolate	C20H25N7O6	459.186.646
5-Hydroxyferuloyl-CoA	571228	S-{(3S,5R)-1-[(2R,3S,4R,5R)-5-(6-Amino-9H-purin-9-yl)-4-hydroxy-3-(phosphonooxy)tetrahydro-2-furanyl]-3,5,9-trihydroxy-8,8-dimethyl-3,5-dioxido-10,14-dioxo-2,4,6-trioxa-11,15-diaza-3lambda~5~,5lambda~ 5~-diphosphaheptadecan-17-yl} (2E)-3-(3,4-dihydroxy-5-methoxyphenyl)-2-propenethioate	C31H44N7O20P3S	959.157.471
5-Hydroxyferulic acid	141117	5-Hydroxyferulic acid	C10H10O5	210.052.826
5-Hydroxyconiferyl alcohol	4445309	5-[(1E)-3-Hydroxy-1-propen-1-yl]-3-methoxy-1,2-benzenediol	C10H12O4	196.073.563
5-epi-Aristolochene	2150	6-Isopropenyl-4,4a-dimethyl-1,2,3,4,4a,5,6,7-octahydronaphthalene	C15H24	204.187.805
5-Enolpyruvyl-shikimate 3-phosphate	81	5-[(1-Carboxyvinyl)oxy]-4-hydroxy-3-(phosphonooxy)-1-cyclohexene-1-carboxylic acid	C10H13O10P	324.024.628
5-Dehydroepisterol	9069833	5-Dehydroepisterol	C28H44O	396.339.203
5-Aminolevulinic acid	134	Aminolevulinic acid	C5H9NO3	131.058.243
5-(Methylthio)-2-oxo-pentanoic acid	11290589	5-(Methylsulfanyl)-2-oxopentanoic acid	C6H10O3S	162.035.065
5,10-Methylenetetrahydrofolic acid	388320	N-{4-[(6aR)-3-Amino-1-oxo-1,2,5,6,6a,7-hexahydroimidazo[1,5-f]pteridin-8(9H)-yl]benzoyl}glutamic acid	C20H23N7O6	45.717.099
4alpha-Methylfecosterol	167937	4alpha-Methyl-5alpha-ergosta-8,24(28)-dien-3beta-ol	C29H48O	412.370.514
4-Thiazolidinecarboxylic acid	9546	Timonacic	C4H7NO2S	133.019.745
4-Methoxyindole-3-carbaldehyde	128988	4-Methoxyindole-3-aldehyde	C10H9NO2	175.063.324
4-Hydroxybenzoic acid	132	p-carboxyphenol	C7H6O3	138.031.693
4-Hydroxybenzaldehyde	123	p-formylphenol	C7H6O2	122.036.781
4-(Cytidine 5'-diphospho)-2-C-methyl-D-erythritol	391471	5'-O-[Hydroxy({hydroxy[(2R,3S)-2,3,4-trihydroxy-3-methylbutoxy]phosphoryl}oxy)phosphoryl]cytidine	C14H25N3O14P2	521.081.177
4'-Phosphopantetheine	103123	Phosphopantetheine	C11H23N2O7PS	358.096.344
3-Phosphoglycerate	704	2-Hydroxy-3-(phosphonooxy)propanoic acid	C3H7O7P	185.992.935
3-Mercaptopyruvic acid	96	3-mercapto-pyruvic acid	C3H4O3S	119.988.113
3-Ketosphinganine	611	2-Amino-1-hydroxy-3-octadecanone	C18H37NO2	29.928.244
3-Hydroxypropyl glucosinolate	24785062	({[(Z)-(4-Hydroxy-1-{[4,5,6-trihydroxy-3-(hydroxymethyl)tetrahydro-2H-pyran-2-yl]sulfanyl}butylidene)amino]oxy}sulfonyl)oxidanide (non-preferred name)	C10H18NO10S2	37.603.775
3-Hydroxybutyl nitrile	1363309	3-(2,3-Dioxo-2,3-dihydro-indol-1-yl)-propionitrile	C11H8N2O2	200.058.578
3-Hydroxy-3-methylglutaryl CoA	392859	(9R,21S)-1-[(2R,3S,4R,5R)-5-(6-Amino-9H-purin-9-yl)-4-hydroxy-3-(phosphonooxy)tetrahydro-2-furanyl]-3,5,9,21-tetrahydroxy-8,8,21-trimethyl-10,14,19-trioxo-2,4,6-trioxa-18-thia-11,15-diaza-3,5-diphosph atricosan-23-oic acid 3,5-dioxide	C27H44N7O20P3S	911.157.471
3-Deoxy-D-arabino-heptulosonate 7-phosphate	141160	(4R,5S,6R)-4,5,6-Trihydroxy-2-oxo-7-(phosphonooxy)heptanoic acid	C7H13O10P	288.024.628
3-Dehydroteasterone	10378883	(5alpha,22R,23R,24S)-22,23-Dihydroxyergostane-3,6-dione	C28H46O4	4.463.396
3,4-Epithiobutyl nitrile	1363309	3-(2,3-Dioxo-2,3-dihydro-indol-1-yl)-propionitrile	C11H8N2O2	200.058.578
3'-phosphoadenosine 5'-phosphosulfate	9799	5'-O-[Hydroxy(sulfooxy)phosphoryl]adenosine 3'-(dihydrogen phosphate)	C10H15N5O13P2S	506.986.237
3'-Dephospho-CoA	392407	[(2R,3S,4R,5R)-5-(6-Amino-9H-purin-9-yl)-3,4-dihydroxytetrahydro-2-furanyl]methyl (3R)-3-hydroxy-2,2-dimethyl-4-oxo-4-({3-oxo-3-[(2-sulfanylethyl)amino]propyl}amino)butyl dihydrogen diphosphate (non-p referred name)	C21H35N7O13P2S	687.148.865
26-Hydroxyhexacosanoic acid	4472210	26-Hydroxyhexacosanoic acid	C26H52O3	412.391.632
25-Hydroxypentacosanoic acid	10289	Syringic acid	C9H10O5	198.052.826
24-Methylenelophenol	543176	4-Methylergosta-7,24(28)-dien-3-ol	C29H48O	412.370.514
24-Methylene cholesterol	4477873	(3beta,8xi,9xi,14xi,17xi,20xi)-Ergosta-5,24(28)-dien-3-ol	C28H46O	398.354.858
24-Hydroxytetracosanoic acid	4472205	24-Hydroxytetracosanoic acid	C24H48O3	384.360.352
24-Ethylidenelophenol	7827519	a1-Sitosterol	C30H50O	426.386.169
23-Hydroxytricosanoic acid	9935141	23-Hydroxytricosanoic acid	C23H46O3	370.344.696
22-Hydroxydocosanoic acid	4446049	22-Hydroxydocosanoic acid	C22H44O3	356.329.041
20-Hydroxyeicosanoic acid	4446046	20-Hydroxyicosanoic acid	C20H40O3	32.829.776
2-Thioxo1,3-thiazolidine-4-carboxylic acid	2299167	2-thioxo-4-thiazolidinecarboxylic acid	C4H5NO2S2	162.976.166
2-Phospho-4-(cytidine 5'-diphospho)-2-C-methyl-D-erythritol	391472	5'-O-[({[(2R,3S)-2,4-Dihydroxy-3-methyl-3-(phosphonooxy)butoxy](hydroxy)phosphoryl}oxy)(hydroxy)phosphoryl]cytidine	C14H26N3O17P3	601.047.485
2-Phenylethylglucosinolate	570928	1-S-[(1E)-3-Phenyl-N-(sulfonatooxy)propanimidoyl]-1-thio-beta-D-glucopyranose	C15H20NO9S2	422.058.502
2-Oxo-9-methylthiononanoic acid	24785504	9-(Methylsulfanyl)-2-oxononanoate	C10H17O3S	217.090.393
2-Oxo-8-methylthiooctanoic acid	24785598	8-(Methylsulfanyl)-2-oxooctanoate	C9H15O3S	203.074.738
2-Oxo-7-methylthioheptanoic acid	24784713	7-(Methylsulfanyl)-2-oxoheptanoate	C8H13O3S	189.059.082
2-Oxo-6-methylthiohexanoic acid	24784858	6-(Methylsulfanyl)-2-oxohexanoate	C7H11O3S	175.043.442
2-Oxo-4-(methylthio)butanoic acid	460	4-(Methylsulfanyl)-2-oxobutanoic acid	C5H8O3S	148.019.409
2-Oxo-10-methylthiodecaonoic acid	10289	Syringic acid	C9H10O5	198.052.826
2-Ketoisovalerate	4375810	2-Oxoisovalerate	C5H7O3	11.504.007
2-Hydroxytetracosanoic acid	92507	2-Hydroxytetracosanoic acid	C24H48O3	384.360.352
2-Hydroxypyridine	8537	2-pyridone	C5H5NO	95.037.117
2-Ethylhexanoic acid	8373	2-Ethylhexanoic acid	C8H16O2	144.115.036
2-C-Methyl-D-erythritol 4-phosphate	10246067	2-C-methylerythritol 4-phosphate	C5H11O7P	21.402.533
2-C-Methyl-D-erythritol 2,4-cyclodiphosphate	112576	(6S,7R)-6-(Hydroxymethyl)-6-methyl-1,3,5,2,4-trioxadiphosphocane-2,4,7-triol 2,4-dioxide	C5H12O9P2	277.995.667
2-Amino-4-hydroxy-6-(hydroxymethyl)-7,8-dihydropteridine	213	2-amino-4-hydroxy-6-hydroxymethyl-7,8-dihydropteridine	C7H9N5O2	195.075.623
2-(7'-Methylthio)heptylmalic acid	24785589	2-Hydroxy-2-[7-(methylsulfanyl)heptyl]succinate	C12H20O5S	276.104.248
2-(6'-Methylthio)hexylmalic acid	24785361	2-Hydroxy-2-[6-(methylsulfanyl)hexyl]succinate	C11H18O5S	262.088.593
2-(5'-methylthio)pentylmalic acid	24784928	2-Hydroxy-2-[5-(methylsulfanyl)pentyl]succinate	C10H16O5S	248.072.937
2-(4'-Methylthio)butylmalic acid	24784695	2-Hydroxy-2-[4-(methylsulfanyl)butyl]succinate	C9H14O5S	234.057.297
2-(3'-Methylthio)propylmalic acid	24785708	2-Hydroxy-2-[3-(methylsulfanyl)propyl]succinate	C8H12O5S	220.041.641
2-(2'-Methylthio)ethylmalic acid	21865721	2-Hydroxy-2-[2-(methylsulfanyl)ethyl]succinic acid	C7H12O5S	208.040.543
2,3,4,5-Tetrahydrodipicolinate	612	2,3,4,5-Tetrahydro-2,6-pyridinedicarboxylic acid	C7H9NO4	171.053.162
2'-O-Acetyl-ADP-ribose	30785827	(3R,4R,5R)-5-({[{[{[(2R,3S,4R,5R)-5-(6-Amino-9H-purin-9-yl)-3,4-dihydroxytetrahydro-2-furanyl]methoxy}(hydroxy)phosphoryl]oxy}(hydroxy)phosphoryl]oxy}methyl)-2,4-dihydroxytetrahydro-3-furanyl acetate (non-preferred name)	C17H25N5O15P2	601.082.214
18-Hydroxyoctadecanoic acid	4446042	18-Hydroxyoctadecanoic acid	C18H36O3	300.266.449
18-Hydroxyoctadeca-9Z,12Z-dienoic acid	10289	Syringic acid	C9H10O5	198.052.826
18-Hydroxy-9-octadecenoic acid	4472198	(9Z)-18-Hydroxy-9-octadecenoic acid	C18H34O3	298.250.793
16-Hydroxyhexadecanoic acid	10034	16-hydroxypalmitic acid	C16H32O3	272.235.138
15,15'-cis-Phytoene	30777318	(5cis,5'cis,9cis)-7,7',8,8',11,11',12,12'-Octahydro-psi,psi-carotene	C40H64	544.500.793
13S-Hydroperoxy-9Z,11E,15Z-octadecatrienoic acid	4593698	(9Z,11E,13S,15Z)-13-Hydroperoxy-9,11,15-octadecatrienoic acid	C18H30O4	310.214.417
12-oxo-PDA	4444088	8-{(1S,5S)-4-Oxo-5-[(2Z)-2-penten-1-yl]-2-cyclopenten-1-yl}octanoic acid	C18H28O3	292.203.857
10-Formyl-THF	109092	N10-formyl-THF	C20H23N7O7	473.165.894
1-O-Sinapoyl-beta-D-glucose	4444086	1-O-b-D-glucopyranosyl sinapate	C17H22O10	386.121.307
1-Methoxyindole-3-carbaldehyde	353308	1-Methoxy-3-carbaldehyde	C10H9NO2	175.063.324
1-Methoxyindole 3-carboxylic acid methyl ester	599656	Methyl 6-methoxy-1H-indole-2-carboxylate	C11H11NO3	205.073.898
1-Hexadecanal	959	1-hexadecanal	C16H32O	240.245.316
1,7,16-Hexadecanetriol	9321405	8-Hydroxy-1,16-hexadecanediyl bis(4-methylbenzenesulfonate)	C30H46O7S2	582.268.494
1,6-Anhydroglucose	9587432	Levoglucosan	C6H10O5	162.052.826
1,24-Tetracosane dioic acid	10289	Syringic acid	C9H10O5	198.052.826
1,22-Docosane diol	190585	Pregnanediol (VAN)	C21H36O2	320.271.515
1,22-Docosane dioic acid	10289	Syringic acid	C9H10O5	198.052.826
1,18-Octadecanediol	454051	1,18-Octadecanediol	C18H38O2	28.628.717
(Z,Z,Z)-Octadeca-9,12,15-trienoic acid	4444437	Alpha-Linolenic acid	C18H30O2	278.224.579
(Z)-Palmitoleic acid	393216	palmitoleate	C16H30O2	254.224.579
(S)-2,3-Epoxysqualene	4573579	(S)-2,3-epoxysqualene	C30H50O	426.386.169
(s)-(+)-Abscisic acid	4444418	(+)-Abscisic acid	C15H20O4	264.136.169
(R)-linalool	391430	(R)-(–)-Linalool	C10H18O	154.135.757
(E)-Sinapic acid	553361	Sinapinic acid	C11H12O5	224.068.466
(E)-Ferulic acid	393368	Ferulic acid	C10H10O4	194.057.907
(E)-Caryophyllene	4444848	(-)-beta-caryophyllene	C15H24	204.187.805
(E)-4-Hydroxy-3-methylbut-2-enyl diphosphate	20481120	1-Hydroxy-2-methyl-2-butenyl 4-diphosphate	C5H10O9P2	275.983.307
(5alpha,24R)-Ergostan-3-one	17221007	(5alpha,24R)-Ergostan-3-one	C28H48O	400.370.514
(+-)-Propylene glycol	13835224	Propylene glycol	C3H8O2	76.052.429
(+)-Epijasmonic acid	5584839	epi-jasmonic acid	C12H18O3	210.125.595
(+)-Dihydrokaempferol	109514	(+)-aromadendrin	C15H12O6	288.063.385
(+)-Ascorbic acid	10189562	Vitamin C	C6H8O6	176.032.089
(+)-alpha-Barbatene	26332325	(1R,2R,6S,7R)-1,2,6,8-Tetramethyltricyclo[5.3.1.0~2,6~]undec-8-ene	C15H24	204.187.805
1-Deoxy-D-xylulose 5-phosphate	10462373	1-deoxy-d-xylulose 5-phosphate	C5H9O7P	212.009.689
